# Supplementary material for: Fate specification is spatially intermingled across planarian stem cells
Source: Nat Commun. 2023 Nov 16;14:7422. doi: 10.1038/s41467-023-43267-2 (PMC10654723; doi:10.1038/s41467-023-43267-2)
Supplement: Supplementary file 13 — Source Data [file 41467_2023_43267_MOESM13_ESM.xlsx]

## Sheet: Figure 1c
	Epidermal SpNB																	Intestinal SpNB																											Muscle SpNB
Parenchyme	5.159	9.714	7.437	7.825	5.772	7.437	26.395	18.879	15.191	23.029	11.704	12.709	14.521	15.663	12.932	10.166	17.437	6.128	7.825	6.696	6.398	5.031	6.618	6.633	5.873	9.747	11.076	29.275	23.237	6.212	15.359	20.168	24.911	27.095	24.369	11.076	6.677	5.84	17.917	5.733	13.132	6.311	10.159	6.735	8.688	8.943	16.619	6.869	6.337
Epidermis	82.72	36.569	43.889	91.058	55.315	22.064	70.567	56.183	48.402	113.68	92.785	104.553	75.609	58.276	69.921	96.407	124.478	28.244	119.352	101.029	104.595	102.98	77.802	100.238	120.737	121.673	135.247	54.247	44.682	119.782	123.105	116.763	102.259	96.715	101.732	116.473	110.427	85.105	109.514	84.486	99.616	110.999	127.373	108.232	74.871	17.967	95.761	85.189	118.123
BW Muscle	75.707	24.234	33.656	70.947	41.145	13.592	58.775	99.041	38.909	30.756	74.852	87.918	58.216	41.287	52.801	76.022	106.078	21.423	109.037	90.428	90.49	92.759	60.548	84.306	105.517	109.705	40.73	30.757	106.493	110.699	99.664	82.752	75.123	87.968	83.574	94.91	92.262	69.508	67.422	82.597	91.122	94.769	109.968	82.27	66.156	82.051	10.38	78.143	115.663
DV Muscle	44.953	20.077	17.677	35.906	41.823	19.283	23.735	50.765	64.005	90.533	109.592	116.001	180.106	203.601	197.207	10.602	64.342	34.174	57.099	64.478	80.717	87.864	94.702	86.005	83.653	71.795	78.615	74.958	40.906	28.45	17.557	30.888	28.767	8.129	16.177	17.886	25.768	26.72	43.11	55.675	19.163	26.809	58.299	71.8	13.219	41.993	57.795	57.231	37.119
Intestinal Muscle	38.707	81.315	66.105	21.545	59.425	50.833	21.331	27.04	37.552	77.17	84.541	153.782	54.271	5.914	28.503	49.61	61.991	11.956	93.474	10.86	16.357	40.314	51.969	46.861	25.266	19.807	88.262	85.598	14.238	24.633	25.639	18.635	23.892	28.834	36.349	33.993	23.808	34.978	20.143	44.033	19.953	14.139	17.239	36.69	49.017	119.932	47.851	57.338	13.546
Pigment	65.781	21.896	29.343	69.522	40.207	10.257	92.381	38.443	35.127	75.574	88.042	45.27	40.233	71.037	53.242	79.097	123.282	12.492	102.858	88.187	90.489	83.206	64.34	81.252	45.532	107.404	108.973	127.064	32.32	99.404	103.535	92.453	90.391	81.681	96.58	88.718	87.47	83.384	60.637	86.187	65.319	83.538	98.778	113.679	57.829	9.121	81.094	73.618	102.075
Nephridia	180.946	174.824	151.207	96.361	74.431	59.298	27.094	24.221	19.895	48.92	54.056	50.891	31.736	6.366	13.703	34.284	64.895	171.238	176.041	139.869	124.557	89.986	107.484	88.681	85.707	76.078	77.506	34.625	24.028	59.307	62.185	76.553	64.08	59.961	54.782	65.213	59.753	33.326	24.525	50.566	39.144	52.423	68.951	62.747	170.969	34.037	43.201	36.663	57.806
Neural	61.752	14.573	23.134	75.965	47.916	70.198	56.276	30.177	23.071	65.051	78.663	29.648	9.699	31.09	47.19	81.457	69.743	96.697	19.045	78.24	82.123	86.131	63.918	92.419	113.248	116.225	107.185	37.47	19.922	92.663	96.719	76.064	63.082	58.503	69.988	63.893	76.34	72.722	39.381	59.253	36.897	52.448	68.203	84.21	53.049	43.21	69.734	59.844	89.143
Intestine	21.418	66.801	69.819	20.082	49.359	58.985	100.141	12.725	20.936	36.144	68.38	81.036	61.31	28.636	8.774	53.94	65.899	18.512	66.419	12.755	13.258	9.466	8.227	19.867	20.808	12.194	5.828	11.949	17.81	26.462	94.541	87.607	19.124	26.366	18.824	31.123	34.367	26.197	38.248	21.221	20.126	18.038	40.032	44.027	24.725	95.838	46.776	60.258	23.444
[truncated: 41 more columns]

## Sheet: Figure 2c
Epidermal-Epidermal	Epidermal-NoID	Muscle-Muscle	Muscle-NoID	Nephridia-Nephridia	Nephridia-NoID	Intestine-Intestine	Intestine-NoID
18.0578	7.7189	69.0614	10.6174	159.924	26.0294	52.4846	13.7528
9.8814	4.8053	13.5244	8.2169	30.4677	9.1902	52.4846	11.7658
2.4383	5.1848	13.5244	7.9457	30.4677	7.1831	23.0338	10.6576
2.4383	4.1551	43.5308	8.865	26.4927	5.3975	21.3909	6.816
27.3181	8.0974	79.7016	15.3952	10.143	6.0511	6.9718	5.4081
4.7812	5.3573	6.5021	9.6674	10.143	8.9749	6.9718	10.5363
4.159	5.5338	6.5021	8.5554	18.2945	19.9935	6.1982	9.0031
4.7812	5.6796	40.8241	11.8928	26.4927	6.7471	6.1982	11.6356
11.5749	5.9226	15.3021	6.0918	29.6274	6.5931	10.0977	9.0544
4.159	9.6746	25.8503	9.0801	13.1464	5.9421	44.8633	8.0216
6.0889	7.8079	15.3021	10.4424	13.1464	11.1799	10.0977	9.9004
17.8482	7.6002	63.733	8.904	8.1162	10.28	50.9599	6.992
6.0889	10.8533	54.6007	5.9415	46.9776	8.2875	13.2785	7.8948
8.6336	9.5643	38.6854	7.3879	8.1162	7.8995	13.2785	11.1681
11.5749	10.2577	63.6747	7.4556	46.9776	7.9689	8.9075	5.3785
12.8236	7.3397	36.4307	10.6479	8.7123	10.5085	8.9075	8.5869
7.8233	7.3678	54.6007	6.7752	8.7123	11.2392	24.5658	5.2688
12.8236	6.7736	36.4307	7.3013	8.6205	9.4964	26.5733	7.4062
7.8233	7.4011	46.2596	8.2054	8.6205	7.5074	27.2913	6.664
14.1516	9.4036	13.8895	6.6263	99.4949	6.5598	17.5685	7.1521
4.8278	8.7722	50.4721	9.7708	84.7892	8.8378	11.8651	8.3908
4.8278	9.7724	13.8895	6.5029			12.6736	5.5106
8.5314	14.1386	31.697	8.8059			9.3463	11.2953
8.5314	15.7715	9.1013	8.7413			9.2951	7.4621
9.6719	15.4517	9.1013	9.2386			11.8651	16.6121
5.044	10.899	20.2212	8.2696			9.2951	6.9199
5.044	8.2327	9.5952	14.5186			24.8317	6.9966
13.1748	9.1916	9.5952	12.0265			10.307	9.9542
9.6719	12.5242					8.1643	5.3244
19.3613	11.6086					14.4041	8.5048
12.9614	11.7188					8.1643	7.3812
6.6415	9.3867					8.0288	7.8906
6.6415	14.0629					14.4041	6.1397
18.3608	8.148					23.6414	10.5924
18.2976	8.6996					11.768	12.3478
8.1128	11.2926					8.0288	7.0753
23.7409	10.3552					7.3934	6.9394
7.2838	8.1945					7.3934	6.6775
27.041	13.0044					11.2597	14.8949
7.2838	14.3901					10.6219	7.7061
8.3327	7.8119					11.2597	10.2807
8.053	17.925					24.3005	5.978
8.1128	12.9297
6.6152	22.9638
12.5895	10.1011
20.7369	10.6625
10.1076	12.7175
6.6152	16.6828
13.5067	11.6582
10.1076	10.8516
21.6361	10.0424
23.0596	5.6564
13.7013	8.1151
5.0953	9.5719
17.4844	8.364
27.3789	5.4923
17.4844	9.1804
5.0953	6.1067
13.7013	9.2095
27.3789	8.4394
15.5112	6.8008
8.9394	11.5479
19.363	7.0674
8.9394	6.7564
8.3446	15.0138
8.3446	9.0975
7.2723	8.9823
7.2723	11.2563
28.1168	6.9286
15.1731	10.706
7.804	7.6364
23.637	7.804
8.349	8.2879
15.1731	7.3902
8.0762	10.0663
8.0762	6.4975
35.324	10.4045
8.349	6.288
23.3502	12.5052
27.1939	6.1698
17.9497	8.8413
23.3502	9.0778
37.1773	15.4887
27.1939	10.3353
8.5865	7.0543
32.0525	9.7412
8.5865	12.4167
24.8415	8.9074
14.048	9.2854
8.3439	5.9533
6.7168	7.7057
6.7168	10.7685
8.3439	7.8849
14.7312	8.8052
31.1991	14.3784
10.445	5.0714
14.7312	9.2896
27.4087	10.1559
10.445	9.2028
26.1452	9.0245
30.3152	8.4171
17.1021	18.8186
61.8003	11.7013
10.6655	11.7859
26.378	8.448
10.6655	8.9814
30.4332	10.8778
43.7326	12.8243
30.4332	10.1205
8.3061	8.8542
18.0989	9.0566
18.0989	7.0133
9.3297	13.3259
6.5958	16.6669
6.5958	17.5212
8.7185	30.9848
8.7185	29.0983
10.7766	11.6376
10.7766	17.0184
35.1831	7.0505
32.5784	9.2408
6.7398	13.9489
7.6619	6.0022
6.7398	8.6621
26.6608	5.884
23.2128	10.2862
14.2274	12.5974
13.9025	15.2863
29.0189	19.9081
8.0461	11.9894
23.2128	6.3205
10.9073	7.327
14.2274	13.1421
8.5489	7.496
8.0461	15.6472
10.9073	13.7394
11.0767	7.4292
26.4824	6.1969
23.1961	6.3676

## Sheet: Figure 2d
Epidermal SpNB		Intestinal SpNB		Muscle SpNB		Protonephridial SpNB
No ID	84	No ID	35	No ID	23	No ID	16
Epidermal SpNB	55	Intestinal SpNB	7	Muscle SpNB	5	Nephridia SpNB	5

## Sheet: Figure 3d
NN Barstacks
Query_Cell_Class	NN_Class	Class_Distribution		Query_Cell_Class	NN_Class	Class_Distribution		Query_Cell_Class	NN_Class	Class_Distribution		Query_Cell_Class	NN_Class	Class_Distribution		Query_Cell_Class	NN_Class	Class_Distribution		Query_Cell_Class	NN_Class	Class_Distribution
CNS	Self	33.3333		CNS	Self	41.9753		Epidermal	Self	64.1975		Muscle	Self	6.25		Intestine	Self	41.2844		Epidermal	Self	51.5337
CNS	Other	45		CNS	Other	29.6296		Epidermal	Other	12.3457		Muscle	Other	40.625		Intestine	Other	14.6789		Epidermal	Other	5.52147
CNS	Unlabeled	21.6667		CNS	Unlabeled	28.3951		Epidermal	Unlabeled	23.4568		Muscle	Unlabeled	53.125		Intestine	Unlabeled	44.0367		Epidermal	Unlabeled	42.9448
Epidermal	Self	38.9744		Gamma	Self	37.6		Intestine	Self	30		Epidermis	Self	37.037		Muscle	Self	26.4706		Nephridia	Self	0
Epidermal	Other	17.4359		Gamma	Other	25.6		Intestine	Other	27.5		Epidermis	Other	12.5926		Muscle	Other	38.2353		Nephridia	Other	38.0952
Epidermal	Unlabeled	43.5897		Gamma	Unlabeled	36.8		Intestine	Unlabeled	42.5		Epidermis	Unlabeled	50.3704		Muscle	Unlabeled	35.2941		Nephridia	Unlabeled	61.9048
Ridgeplots
	CNS	Epidermal	Unlabeled			Intestine	CNS	Unlabeled			Nephridia	Epidermal	Unlabeled			Muscle	Intestine	Unlabeled			Muscle	Epidermal	Unlabeled			Intestine	Epidermal	Unlabeled
	7.69231	38.4615	53.8462			9.09091	9.09091	81.8182			0	12.5	87.5			15	25	60			10	20	70			11.1111	38.8889	50
	30	30	40			7.69231	15.3846	76.9231			0	11.7647	88.2353			7.14286	42.8571	50			21.4286	21.4286	57.1429			18.1818	45.4545	36.3636
	15.3846	46.1538	38.4615			10.5263	15.7895	73.6842			0	22.2222	77.7778			15.3846	38.4615	46.1538			0	13.3333	86.6667			16.6667	16.6667	66.6667
	36.3636	54.5455	9.09091			13.3333	26.6667	60			0	25	75			10.5263	36.8421	52.6316			21.4286	28.5714	50			11.1111	55.5556	33.3333
	12.5	50	37.5			8.33333	0	91.6667			0	36.3636	63.6364			9.09091	72.7273	18.1818			8.33333	33.3333	58.3333			16.6667	41.6667	41.6667
	50	50	0			23.5294	17.6471	58.8235			0	23.5294	76.4706			16.6667	16.6667	66.6667			0	0	100			0	41.6667	58.3333
	33.3333	44.4444	22.2222			15.3846	0	84.6154			0	8.33333	91.6667			7.69231	38.4615	53.8462			0	0	100			0	0	100
	28.5714	14.2857	57.1429			23.5294	29.4118	47.0588			0	40	60			14.2857	71.4286	14.2857			0	36.3636	63.6364			16.6667	16.6667	66.6667
	25	41.6667	33.3333			14.2857	28.5714	57.1429			0	71.4286	28.5714			18.1818	63.6364	18.1818			0	27.2727	72.7273			18.1818	27.2727	54.5455
	14.2857	21.4286	64.2857			45.4545	27.2727	27.2727			0	27.2727	72.7273			6.66667	53.3333	40			0	30.7692	69.2308			22.2222	22.2222	55.5556
	0	37.5	62.5			50	30	20			0	42.8571	57.1429			16.6667	50	33.3333			7.69231	15.3846	76.9231			10	0	90
	29.4118	41.1765	29.4118			14.2857	14.2857	71.4286			0	35.7143	64.2857			8.33333	66.6667	25			8.33333	25	66.6667			15.3846	15.3846	69.2308
	46.1538	38.4615	15.3846			41.6667	16.6667	41.6667			0	60	40			12.5	75	12.5			0	7.69231	92.3077			0	38.4615	61.5385
	23.0769	30.7692	46.1538			19.0476	19.0476	61.9048			7.14286	42.8571	50			10.5263	57.8947	31.5789			0	41.1765	58.8235			0	50	50
	14.2857	28.5714	57.1429			50	14.2857	35.7143			6.66667	6.66667	86.6667			0	37.5	62.5			0	0	100			0	22.2222	77.7778
	44.4444	33.3333	22.2222			7.69231	7.69231	84.6154			7.69231	38.4615	53.8462			0	54.5455	45.4545			0	45.4545	54.5455			13.3333	26.6667	60
	55.5556	22.2222	22.2222			38.4615	23.0769	38.4615			9.09091	9.09091	81.8182			10	40	50			7.69231	46.1538	46.1538			6.66667	20	73.3333
	14.2857	35.7143	50			42.8571	14.2857	42.8571			0	36.3636	63.6364			0	37.037	62.963			0	9.09091	90.9091			0	30.7692	69.2308
	15.3846	30.7692	53.8462			8.33333	8.33333	83.3333			14.2857	14.2857	71.4286			9.09091	18.1818	72.7273			5.88235	23.5294	70.5882			0	11.1111	88.8889
	33.3333	25	41.6667			5.88235	35.2941	58.8235			16.6667	25	58.3333			12.5	25	62.5			9.09091	45.4545	45.4545			6.25	12.5	81.25
	44.4444	33.3333	22.2222			20	0	80			18.1818	9.09091	72.7273			0	50	50			20	10	70			21.4286	7.14286	71.4286
	66.6667	22.2222	11.1111			22.2222	11.1111	66.6667								0	7.14286	92.8571			22.2222	33.3333	44.4444			0	60	40
	36.3636	45.4545	18.1818			22.2222	5.55556	72.2222								6.25	25	68.75			9.09091	27.2727	63.6364			8.33333	8.33333	83.3333
	77.7778	11.1111	11.1111			25	6.25	68.75								11.7647	5.88235	82.3529			0	14.2857	85.7143			10	10	80
	20	46.6667	33.3333			14.2857	7.14286	78.5714								7.69231	7.69231	84.6154			15.7895	15.7895	68.4211			0	60	40
	44.4444	33.3333	22.2222			16.6667	16.6667	66.6667								30	10	60			20	50	30			9.09091	9.09091	81.8182
	28.5714	42.8571	28.5714			15.7895	10.5263	73.6842								30	30	40			14.2857	35.7143	50			10	20	70
	25	41.6667	33.3333			18.75	25	56.25								0	41.6667	58.3333			14.2857	21.4286	64.2857			40	0	60
	7.14286	50	42.8571			29.4118	17.6471	52.9412								5	30	65			0	75	25			14.2857	7.14286	78.5714
	28.5714	35.7143	35.7143			25	25	50								6.25	6.25	87.5			0	20	80			13.3333	13.3333	73.3333
	9.09091	45.4545	45.4545			20	20	60								12.5	0	87.5			9.09091	36.3636	54.5455			0	23.5294	76.4706
	6.66667	46.6667	46.6667			29.4118	17.6471	52.9412								12.5	43.75	43.75								28.5714	7.14286	64.2857
	41.6667	25	33.3333			25	16.6667	58.3333								6.25	6.25	87.5								25	12.5	62.5
	16.6667	41.6667	41.6667			36.3636	27.2727	36.3636								0	7.14286	92.8571								30	0	70
	18.1818	36.3636	45.4545			42.8571	14.2857	42.8571								0	22.2222	77.7778								30	0	70
	27.2727	45.4545	27.2727			38.4615	7.69231	53.8462								0	13.6364	86.3636								0	14.2857	85.7143
	28.5714	21.4286	50			15.3846	38.4615	46.1538								0	41.1765	58.8235								9.09091	9.09091	81.8182
	18.75	31.25	50			25	25	50								18.1818	0	81.8182								14.2857	0	85.7143
	8.33333	41.6667	50			16.6667	25	58.3333								14.2857	57.1429	28.5714								7.69231	0	92.3077
	38.4615	23.0769	38.4615			21.4286	28.5714	50								11.5385	11.5385	76.9231
	7.14286	21.4286	71.4286			50	0	50								28.5714	7.14286	64.2857
	8.33333	41.6667	50			40	20	40								6.66667	6.66667	86.6667
	8.33333	41.6667	50			40	20	40								0	0	100
	0	85.7143	14.2857			23.8095	14.2857	61.9048								20	30	50
	0	15.3846	84.6154			38.4615	15.3846	46.1538								0	15.3846	84.6154
	7.14286	28.5714	64.2857			25	25	50
	9.09091	36.3636	54.5455			35.7143	0	64.2857
	7.69231	38.4615	53.8462			50	0	50
	7.69231	23.0769	69.2308			18.75	6.25	75
	10	35	55			31.25	12.5	56.25
	9.09091	9.09091	81.8182			15.7895	10.5263	73.6842
	7.69231	30.7692	61.5385			16.6667	16.6667	66.6667
	17.6471	35.2941	47.0588			27.7778	22.2222	50
	8.33333	41.6667	50			8.33333	8.33333	83.3333
	6.66667	6.66667	86.6667			40.9091	0	59.0909
	0	33.3333	66.6667			55.5556	0	44.4444
	7.14286	7.14286	85.7143			35.7143	21.4286	42.8571
	0	0	100			13.3333	0	86.6667
	6.25	12.5	81.25			35	5	60
	4.54545	22.7273	72.7273			31.25	6.25	62.5
						33.3333	8.33333	58.3333
						8.33333	0	91.6667
						46.1538	15.3846	38.4615
						8.33333	25	66.6667
						28.5714	4.7619	66.6667
						23.8095	4.7619	71.4286
						7.14286	35.7143	57.1429
						11.1111	55.5556	33.3333
						25	8.33333	66.6667
						16.6667	0	83.3333
						16.6667	33.3333	50
						18.75	12.5	68.75
						6.66667	0	93.3333
						8.33333	0	91.6667
						13.3333	6.66667	80
						16.6667	5.55556	77.7778
						7.14286	0	92.8571
						38.4615	0	61.5385
						16.6667	50	33.3333
						20	6.66667	73.3333
						23.5294	0	76.4706
						28.5714	0	71.4286
						10	0	90
						13.3333	26.6667	60
						33.3333	0	66.6667
						18.1818	36.3636	45.4545
						0	0	100
						30	10	60
						0	0	100
						33.3333	13.3333	53.3333
						13.3333	0	86.6667
						18.75	12.5	68.75
						7.14286	0	92.8571
						33.3333	16.6667	50
						22.7273	18.1818	59.0909
						38.4615	23.0769	38.4615
						46.1538	15.3846	38.4615
						38.4615	7.69231	53.8462
						36.8421	21.0526	42.1053
						55.5556	22.2222	22.2222
						11.7647	0	88.2353
						35.2941	11.7647	52.9412
						18.1818	0	81.8182
						60	0	40
						43.75	18.75	37.5
						33.3333	20	46.6667
						33.3333	6.66667	60
						15	35	50
						7.69231	0	92.3077
						33.3333	0	66.6667
						23.0769	7.69231	69.2308
						14.2857	14.2857	71.4286
						13.3333	6.66667	80
						5.88235	29.4118	64.7059
						20	46.6667	33.3333
						10	30	60
						0	72.7273	27.2727
						16.6667	41.6667	41.6667
						12.5	18.75	68.75
						27.2727	27.2727	45.4545
						10	15	75
						23.0769	30.7692	46.1538
						13.3333	33.3333	53.3333
						11.1111	22.2222	66.6667
						11.7647	29.4118	58.8235

## Sheet: Figure 3e
	Intestine	Epidermal	Unlabeled			Muscle	Epidermal	Unlabeled
0	7.69231	30.7692	61.5385		0	0	16.6667	83.3333
1	15.3846	15.3846	69.2308		1	0	8.33333	91.6667
2	25.641	7.69231	66.6667		2	0	25	75
3	20.5128	33.3333	46.1538		3	0	8.33333	91.6667
4	10.2564	28.2051	61.5385		4	0	25	75
5	12.8205	23.0769	64.1026		5	0	33.3333	66.6667
6	7.69231	25.641	66.6667		6	0	50	50
7	5.12821	28.2051	66.6667		7	0	25	75
8	12.8205	12.8205	74.359		8	0	41.6667	58.3333
9	7.69231	23.0769	69.2308		9	16.6667	8.33333	75
10	7.69231	30.7692	61.5385		10	0	33.3333	66.6667
11	10.2564	12.8205	76.9231		11	0	41.6667	58.3333
12	15.3846	28.2051	56.4103		12	0	0	100
13	12.8205	15.3846	71.7949		13	0	25	75
14	2.5641	17.9487	79.4872		14	0	41.6667	58.3333
15	2.5641	35.8974	61.5385		15	0	50	50
16	7.69231	28.2051	64.1026		16	0	16.6667	83.3333
17	7.69231	23.0769	69.2308		17	0	16.6667	83.3333
18	2.5641	17.9487	79.4872		18	0	16.6667	83.3333
19	10.2564	23.0769	66.6667		19	0	16.6667	83.3333
20	12.8205	25.641	61.5385		20	0	33.3333	66.6667
21	15.3846	20.5128	64.1026		21	0	25	75
22	10.2564	28.2051	61.5385		22	0	41.6667	58.3333
23	7.69231	15.3846	76.9231		23	0	33.3333	66.6667
24	20.5128	12.8205	66.6667		24	16.6667	8.33333	75
25	15.3846	20.5128	64.1026		25	0	33.3333	66.6667
26	0	30.7692	69.2308		26	0	33.3333	66.6667
27	23.0769	12.8205	64.1026		27	0	8.33333	91.6667
28	12.8205	15.3846	71.7949		28	0	25	75
29	7.69231	17.9487	74.359		29	8.33333	41.6667	50
30	5.12821	25.641	69.2308		30	0	25	75
31	2.5641	25.641	71.7949		31	0	16.6667	83.3333
32	7.69231	23.0769	69.2308		32	0	33.3333	66.6667
33	10.2564	28.2051	61.5385		33	8.33333	41.6667	50
34	2.5641	23.0769	74.359		34	16.6667	8.33333	75
35	12.8205	15.3846	71.7949		35	0	25	75
36	23.0769	5.12821	71.7949		36	0	25	75
37	15.3846	15.3846	69.2308		37	8.33333	41.6667	50
38	10.2564	12.8205	76.9231		38	0	25	75
39	0	25.641	74.359		39	0	25	75
40	2.5641	20.5128	76.9231		40	0	33.3333	66.6667
41	7.69231	12.8205	79.4872		41	0	25	75
42	0	35.8974	64.1026		42	0	33.3333	66.6667
43	15.3846	20.5128	64.1026		43	0	25	75
44	10.2564	23.0769	66.6667		44	0	33.3333	66.6667
45	15.3846	15.3846	69.2308		45	0	25	75
46	7.69231	33.3333	58.9744		46	0	8.33333	91.6667
47	7.69231	20.5128	71.7949		47	0	16.6667	83.3333
48	7.69231	20.5128	71.7949		48	0	16.6667	83.3333
49	10.2564	30.7692	58.9744		49	0	16.6667	83.3333
50	23.0769	20.5128	56.4103		50	8.33333	16.6667	75
51	15.3846	23.0769	61.5385		51	0	0	100
52	15.3846	15.3846	69.2308		52	16.6667	16.6667	66.6667
53	12.8205	25.641	61.5385		53	0	8.33333	91.6667
54	25.641	25.641	48.7179		54	0	16.6667	83.3333
55	7.69231	17.9487	74.359		55	0	16.6667	83.3333
56	12.8205	10.2564	76.9231		56	0	16.6667	83.3333
57	20.5128	20.5128	58.9744		57	0	16.6667	83.3333
58	7.69231	25.641	66.6667		58	0	16.6667	83.3333
59	17.9487	10.2564	71.7949		59	0	16.6667	83.3333
60	12.8205	10.2564	76.9231		60	0	25	75
61	15.3846	25.641	58.9744		61	0	0	100
62	17.9487	23.0769	58.9744		62	16.6667	8.33333	75
63	5.12821	20.5128	74.359		63	0	8.33333	91.6667
64	12.8205	23.0769	64.1026		64	0	33.3333	66.6667
65	23.0769	17.9487	58.9744		65	0	41.6667	58.3333
66	15.3846	28.2051	56.4103		66	0	16.6667	83.3333
67	20.5128	15.3846	64.1026		67	0	16.6667	83.3333
68	15.3846	7.69231	76.9231		68	0	16.6667	83.3333
69	5.12821	28.2051	66.6667		69	25	33.3333	41.6667
70	5.12821	25.641	69.2308		70	0	16.6667	83.3333
71	7.69231	28.2051	64.1026		71	0	16.6667	83.3333
72	30.7692	15.3846	53.8462		72	0	16.6667	83.3333
73	0	35.8974	64.1026		73	0	33.3333	66.6667
74	12.8205	15.3846	71.7949		74	0	25	75
75	5.12821	30.7692	64.1026		75	0	16.6667	83.3333
76	7.69231	25.641	66.6667		76	0	25	75
77	15.3846	15.3846	69.2308		77	0	16.6667	83.3333
78	15.3846	25.641	58.9744		78	0	33.3333	66.6667
79	5.12821	23.0769	71.7949		79	0	33.3333	66.6667
80	2.5641	33.3333	64.1026		80	0	25	75
81	5.12821	20.5128	74.359		81	0	33.3333	66.6667
82	20.5128	12.8205	66.6667		82	0	8.33333	91.6667
83	0	33.3333	66.6667		83	0	58.3333	41.6667
84	2.5641	30.7692	66.6667		84	0	8.33333	91.6667
85	10.2564	15.3846	74.359		85	0	16.6667	83.3333
86	12.8205	15.3846	71.7949		86	16.6667	50	33.3333
87	12.8205	20.5128	66.6667		87	0	33.3333	66.6667
88	23.0769	10.2564	66.6667		88	0	33.3333	66.6667
89	5.12821	28.2051	66.6667		89	0	41.6667	58.3333
90	5.12821	35.8974	58.9744		90	0	16.6667	83.3333
91	7.69231	15.3846	76.9231		91	0	8.33333	91.6667
92	12.8205	28.2051	58.9744		92	0	16.6667	83.3333
93	10.2564	20.5128	69.2308		93	8.33333	8.33333	83.3333
94	17.9487	25.641	56.4103		94	0	50	50
95	10.2564	25.641	64.1026		95	0	33.3333	66.6667
96	10.2564	23.0769	66.6667		96	0	33.3333	66.6667
97	23.0769	15.3846	61.5385		97	0	33.3333	66.6667
98	12.8205	33.3333	53.8462		98	16.6667	41.6667	41.6667
99	2.5641	30.7692	66.6667		99	0	16.6667	83.3333
100	20.5128	33.3333	46.1538		100	8.33333	16.6667	75
101	10.2564	25.641	64.1026		101	0	16.6667	83.3333
102	5.12821	17.9487	76.9231		102	16.6667	16.6667	66.6667
103	7.69231	20.5128	71.7949		103	0	33.3333	66.6667
104	10.2564	28.2051	61.5385		104	0	25	75
105	2.5641	28.2051	69.2308		105	0	8.33333	91.6667
106	12.8205	23.0769	64.1026		106	0	33.3333	66.6667
107	20.5128	25.641	53.8462		107	0	16.6667	83.3333
108	15.3846	20.5128	64.1026		108	0	33.3333	66.6667
109	10.2564	28.2051	61.5385		109	0	8.33333	91.6667
110	23.0769	33.3333	43.5897		110	0	16.6667	83.3333
111	7.69231	25.641	66.6667		111	0	50	50
112	2.5641	23.0769	74.359		112	0	25	75
113	17.9487	25.641	56.4103		113	16.6667	8.33333	75
114	17.9487	10.2564	71.7949		114	0	8.33333	91.6667
115	0	23.0769	76.9231		115	0	25	75
116	25.641	25.641	48.7179		116	0	25	75
117	5.12821	20.5128	74.359		117	0	41.6667	58.3333
118	12.8205	20.5128	66.6667		118	0	8.33333	91.6667
119	17.9487	15.3846	66.6667		119	0	16.6667	83.3333
120	17.9487	30.7692	51.2821		120	0	41.6667	58.3333
121	7.69231	28.2051	64.1026		121	0	25	75
122	7.69231	15.3846	76.9231		122	0	25	75
123	17.9487	30.7692	51.2821		123	0	8.33333	91.6667
124	5.12821	25.641	69.2308		124	8.33333	16.6667	75
125	5.12821	28.2051	66.6667		125	0	16.6667	83.3333
126	7.69231	23.0769	69.2308		126	0	16.6667	83.3333
127	5.12821	17.9487	76.9231		127	0	25	75
128	10.2564	15.3846	74.359		128	0	8.33333	91.6667
129	5.12821	20.5128	74.359		129	0	8.33333	91.6667
130	7.69231	28.2051	64.1026		130	0	8.33333	91.6667
131	15.3846	20.5128	64.1026		131	0	33.3333	66.6667
132	12.8205	15.3846	71.7949		132	0	25	75
133	10.2564	17.9487	71.7949		133	0	25	75
134	5.12821	28.2051	66.6667		134	0	25	75
135	7.69231	17.9487	74.359		135	0	25	75
136	33.3333	10.2564	56.4103		136	8.33333	25	66.6667
137	15.3846	25.641	58.9744		137	0	25	75
138	15.3846	30.7692	53.8462		138	0	33.3333	66.6667
139	15.3846	15.3846	69.2308		139	0	33.3333	66.6667
140	7.69231	12.8205	79.4872		140	0	0	100
141	10.2564	23.0769	66.6667		141	0	25	75
142	7.69231	30.7692	61.5385		142	0	41.6667	58.3333
143	15.3846	7.69231	76.9231		143	0	50	50
144	25.641	23.0769	51.2821		144	0	25	75
145	12.8205	17.9487	69.2308		145	0	8.33333	91.6667
146	12.8205	25.641	61.5385		146	0	16.6667	83.3333
147	7.69231	35.8974	56.4103		147	0	25	75
148	7.69231	20.5128	71.7949		148	0	0	100
149	0	33.3333	66.6667		149	0	16.6667	83.3333
150	23.0769	17.9487	58.9744		150	0	16.6667	83.3333
151	5.12821	35.8974	58.9744		151	0	33.3333	66.6667
152	12.8205	25.641	61.5385		152	0	16.6667	83.3333
153	20.5128	30.7692	48.7179		153	0	8.33333	91.6667
154	15.3846	15.3846	69.2308		154	0	25	75
155	7.69231	17.9487	74.359		155	0	50	50
156	23.0769	12.8205	64.1026		156	0	16.6667	83.3333
157	12.8205	28.2051	58.9744		157	8.33333	8.33333	83.3333
158	15.3846	15.3846	69.2308		158	0	16.6667	83.3333
159	15.3846	20.5128	64.1026		159	8.33333	16.6667	75
160	5.12821	23.0769	71.7949		160	8.33333	16.6667	75
161	2.5641	15.3846	82.0513		161	0	25	75
162	7.69231	30.7692	61.5385		162	8.33333	16.6667	75
163	7.69231	28.2051	64.1026		163	0	33.3333	66.6667
164	10.2564	20.5128	69.2308		164	0	58.3333	41.6667
165	12.8205	15.3846	71.7949		165	8.33333	8.33333	83.3333
166	10.2564	20.5128	69.2308		166	0	25	75
167	15.3846	25.641	58.9744		167	0	8.33333	91.6667
168	7.69231	15.3846	76.9231		168	16.6667	8.33333	75
169	2.5641	30.7692	66.6667		169	0	33.3333	66.6667
170	10.2564	28.2051	61.5385		170	0	25	75
171	5.12821	23.0769	71.7949		171	0	33.3333	66.6667
172	20.5128	23.0769	56.4103		172	0	41.6667	58.3333
173	5.12821	25.641	69.2308		173	0	41.6667	58.3333
174	7.69231	20.5128	71.7949		174	0	8.33333	91.6667
175	10.2564	25.641	64.1026		175	8.33333	8.33333	83.3333
176	0	12.8205	87.1795		176	0	25	75
177	20.5128	15.3846	64.1026		177	0	33.3333	66.6667
178	7.69231	28.2051	64.1026		178	0	25	75
179	15.3846	20.5128	64.1026		179	0	41.6667	58.3333
180	7.69231	17.9487	74.359		180	8.33333	8.33333	83.3333
181	12.8205	25.641	61.5385		181	0	8.33333	91.6667
182	7.69231	20.5128	71.7949		182	0	25	75
183	2.5641	25.641	71.7949		183	0	8.33333	91.6667
184	10.2564	17.9487	71.7949		184	16.6667	25	58.3333
185	2.5641	20.5128	76.9231		185	0	0	100
186	0	23.0769	76.9231		186	0	16.6667	83.3333
187	15.3846	12.8205	71.7949		187	0	25	75
188	5.12821	10.2564	84.6154		188	0	25	75
189	2.5641	7.69231	89.7436		189	0	16.6667	83.3333
190	10.2564	23.0769	66.6667		190	0	50	50
191	12.8205	17.9487	69.2308		191	0	25	75
192	7.69231	12.8205	79.4872		192	16.6667	16.6667	66.6667
193	10.2564	25.641	64.1026		193	0	41.6667	58.3333
194	17.9487	28.2051	53.8462		194	0	0	100
195	17.9487	25.641	56.4103		195	0	25	75
196	7.69231	30.7692	61.5385		196	0	16.6667	83.3333
197	0	23.0769	76.9231		197	0	0	100
198	5.12821	15.3846	79.4872		198	0	33.3333	66.6667
199	0	23.0769	76.9231		199	0	33.3333	66.6667
200	7.69231	20.5128	71.7949		200	0	25	75
201	2.5641	23.0769	74.359		201	0	16.6667	83.3333
202	5.12821	33.3333	61.5385		202	0	25	75
203	0	23.0769	76.9231		203	0	16.6667	83.3333
204	10.2564	15.3846	74.359		204	0	25	75
205	12.8205	20.5128	66.6667		205	0	8.33333	91.6667
206	7.69231	20.5128	71.7949		206	0	33.3333	66.6667
207	12.8205	33.3333	53.8462		207	0	33.3333	66.6667
208	12.8205	28.2051	58.9744		208	0	16.6667	83.3333
209	15.3846	28.2051	56.4103		209	0	8.33333	91.6667
210	12.8205	17.9487	69.2308		210	0	25	75
211	10.2564	23.0769	66.6667		211	0	25	75
212	17.9487	20.5128	61.5385		212	0	16.6667	83.3333
213	12.8205	28.2051	58.9744		213	0	25	75
214	15.3846	23.0769	61.5385		214	0	33.3333	66.6667
215	7.69231	23.0769	69.2308		215	0	16.6667	83.3333
216	10.2564	23.0769	66.6667		216	8.33333	0	91.6667
217	5.12821	10.2564	84.6154		217	0	25	75
218	7.69231	28.2051	64.1026		218	0	16.6667	83.3333
219	10.2564	17.9487	71.7949		219	0	16.6667	83.3333
220	20.5128	20.5128	58.9744		220	0	8.33333	91.6667
221	10.2564	17.9487	71.7949		221	0	25	75
222	23.0769	15.3846	61.5385		222	0	33.3333	66.6667
223	7.69231	7.69231	84.6154		223	0	16.6667	83.3333
224	12.8205	17.9487	69.2308		224	16.6667	33.3333	50
225	7.69231	28.2051	64.1026		225	0	41.6667	58.3333
226	5.12821	30.7692	64.1026		226	0	41.6667	58.3333
227	2.5641	23.0769	74.359		227	0	25	75
228	12.8205	25.641	61.5385		228	0	33.3333	66.6667
229	2.5641	25.641	71.7949		229	0	33.3333	66.6667
230	7.69231	23.0769	69.2308		230	0	50	50
231	15.3846	10.2564	74.359		231	8.33333	16.6667	75
232	10.2564	30.7692	58.9744		232	0	16.6667	83.3333
233	10.2564	15.3846	74.359		233	0	41.6667	58.3333
234	5.12821	35.8974	58.9744		234	0	33.3333	66.6667
235	17.9487	20.5128	61.5385		235	0	16.6667	83.3333
236	15.3846	20.5128	64.1026		236	0	25	75
237	7.69231	10.2564	82.0513		237	16.6667	16.6667	66.6667
238	7.69231	41.0256	51.2821		238	0	16.6667	83.3333
239	7.69231	12.8205	79.4872		239	0	0	100
240	15.3846	20.5128	64.1026		240	0	25	75
241	15.3846	23.0769	61.5385		241	0	16.6667	83.3333
242	2.5641	20.5128	76.9231		242	0	8.33333	91.6667
243	17.9487	30.7692	51.2821		243	0	16.6667	83.3333
244	12.8205	10.2564	76.9231		244	8.33333	16.6667	75
245	5.12821	10.2564	84.6154		245	0	16.6667	83.3333
246	7.69231	25.641	66.6667		246	0	33.3333	66.6667
247	12.8205	12.8205	74.359		247	8.33333	25	66.6667
248	25.641	20.5128	53.8462		248	0	25	75
249	17.9487	33.3333	48.7179		249	0	16.6667	83.3333
250	5.12821	20.5128	74.359		250	0	16.6667	83.3333
251	10.2564	15.3846	74.359		251	0	41.6667	58.3333
252	10.2564	25.641	64.1026		252	0	41.6667	58.3333
253	12.8205	25.641	61.5385		253	16.6667	0	83.3333
254	2.5641	23.0769	74.359		254	16.6667	33.3333	50
255	12.8205	17.9487	69.2308		255	0	25	75
256	15.3846	15.3846	69.2308		256	0	41.6667	58.3333
257	7.69231	12.8205	79.4872		257	8.33333	33.3333	58.3333
258	10.2564	28.2051	61.5385		258	0	33.3333	66.6667
259	10.2564	20.5128	69.2308		259	0	0	100
260	12.8205	20.5128	66.6667		260	0	8.33333	91.6667
261	10.2564	28.2051	61.5385		261	0	8.33333	91.6667
262	17.9487	17.9487	64.1026		262	0	33.3333	66.6667
263	2.5641	20.5128	76.9231		263	0	8.33333	91.6667
264	12.8205	15.3846	71.7949		264	0	8.33333	91.6667
265	5.12821	17.9487	76.9231		265	0	16.6667	83.3333
266	7.69231	23.0769	69.2308		266	16.6667	0	83.3333
267	2.5641	25.641	71.7949		267	0	25	75
268	20.5128	15.3846	64.1026		268	0	41.6667	58.3333
269	12.8205	23.0769	64.1026		269	0	41.6667	58.3333
270	15.3846	20.5128	64.1026		270	0	0	100
271	7.69231	33.3333	58.9744		271	0	41.6667	58.3333
272	15.3846	30.7692	53.8462		272	16.6667	33.3333	50
273	5.12821	17.9487	76.9231		273	0	25	75
274	5.12821	15.3846	79.4872		274	0	8.33333	91.6667
275	10.2564	25.641	64.1026		275	0	33.3333	66.6667
276	12.8205	28.2051	58.9744		276	0	16.6667	83.3333
277	5.12821	25.641	69.2308		277	8.33333	8.33333	83.3333
278	2.5641	30.7692	66.6667		278	0	25	75
279	5.12821	23.0769	71.7949		279	8.33333	16.6667	75
280	15.3846	7.69231	76.9231		280	0	25	75
281	12.8205	25.641	61.5385		281	0	41.6667	58.3333
282	12.8205	20.5128	66.6667		282	0	8.33333	91.6667
283	5.12821	12.8205	82.0513		283	0	16.6667	83.3333
284	15.3846	35.8974	48.7179		284	0	41.6667	58.3333
285	7.69231	12.8205	79.4872		285	0	58.3333	41.6667
286	12.8205	28.2051	58.9744		286	0	33.3333	66.6667
287	10.2564	20.5128	69.2308		287	0	41.6667	58.3333
288	17.9487	15.3846	66.6667		288	0	16.6667	83.3333
289	10.2564	10.2564	79.4872		289	0	33.3333	66.6667
290	23.0769	15.3846	61.5385		290	0	16.6667	83.3333
291	15.3846	12.8205	71.7949		291	0	0	100
292	7.69231	25.641	66.6667		292	0	16.6667	83.3333
293	0	35.8974	64.1026		293	16.6667	0	83.3333
294	15.3846	17.9487	66.6667		294	8.33333	25	66.6667
295	12.8205	23.0769	64.1026		295	0	16.6667	83.3333
296	2.5641	20.5128	76.9231		296	0	33.3333	66.6667
297	10.2564	30.7692	58.9744		297	0	16.6667	83.3333
298	5.12821	23.0769	71.7949		298	0	16.6667	83.3333
299	17.9487	20.5128	61.5385		299	0	25	75
300	15.3846	20.5128	64.1026		300	0	33.3333	66.6667
301	17.9487	20.5128	61.5385		301	0	16.6667	83.3333
302	20.5128	23.0769	56.4103		302	0	25	75
303	12.8205	25.641	61.5385		303	0	16.6667	83.3333
304	0	20.5128	79.4872		304	0	33.3333	66.6667
305	30.7692	20.5128	48.7179		305	0	16.6667	83.3333
306	7.69231	28.2051	64.1026		306	0	58.3333	41.6667
307	5.12821	30.7692	64.1026		307	0	41.6667	58.3333
308	7.69231	23.0769	69.2308		308	16.6667	25	58.3333
309	7.69231	20.5128	71.7949		309	0	33.3333	66.6667
310	12.8205	10.2564	76.9231		310	0	33.3333	66.6667
311	7.69231	23.0769	69.2308		311	0	16.6667	83.3333
312	12.8205	17.9487	69.2308		312	0	8.33333	91.6667
313	2.5641	17.9487	79.4872		313	33.3333	8.33333	58.3333
314	10.2564	15.3846	74.359		314	0	41.6667	58.3333
315	10.2564	12.8205	76.9231		315	0	8.33333	91.6667
316	0	35.8974	64.1026		316	0	16.6667	83.3333
317	23.0769	23.0769	53.8462		317	8.33333	8.33333	83.3333
318	5.12821	25.641	69.2308		318	0	41.6667	58.3333
319	5.12821	33.3333	61.5385		319	0	33.3333	66.6667
320	17.9487	7.69231	74.359		320	0	25	75
321	15.3846	20.5128	64.1026		321	0	41.6667	58.3333
322	10.2564	23.0769	66.6667		322	0	8.33333	91.6667
323	10.2564	20.5128	69.2308		323	0	8.33333	91.6667
324	15.3846	20.5128	64.1026		324	8.33333	41.6667	50
325	20.5128	25.641	53.8462		325	0	33.3333	66.6667
326	2.5641	20.5128	76.9231		326	0	41.6667	58.3333
327	7.69231	12.8205	79.4872		327	0	25	75
328	2.5641	33.3333	64.1026		328	0	33.3333	66.6667
329	10.2564	23.0769	66.6667		329	0	41.6667	58.3333
330	10.2564	20.5128	69.2308		330	0	0	100
331	17.9487	20.5128	61.5385		331	0	8.33333	91.6667
332	12.8205	23.0769	64.1026		332	16.6667	16.6667	66.6667
333	12.8205	17.9487	69.2308		333	16.6667	16.6667	66.6667
334	2.5641	28.2051	69.2308		334	0	16.6667	83.3333
335	10.2564	12.8205	76.9231		335	0	33.3333	66.6667
336	7.69231	23.0769	69.2308		336	0	25	75
337	12.8205	28.2051	58.9744		337	0	25	75
338	2.5641	23.0769	74.359		338	0	8.33333	91.6667
339	12.8205	25.641	61.5385		339	16.6667	8.33333	75
340	5.12821	17.9487	76.9231		340	0	16.6667	83.3333
341	12.8205	38.4615	48.7179		341	8.33333	25	66.6667
342	12.8205	23.0769	64.1026		342	0	25	75
343	5.12821	23.0769	71.7949		343	0	16.6667	83.3333
344	5.12821	23.0769	71.7949		344	0	8.33333	91.6667
345	10.2564	33.3333	56.4103		345	0	25	75
346	5.12821	17.9487	76.9231		346	0	8.33333	91.6667
347	10.2564	17.9487	71.7949		347	0	8.33333	91.6667
348	7.69231	20.5128	71.7949		348	0	58.3333	41.6667
349	10.2564	28.2051	61.5385		349	0	25	75
350	25.641	20.5128	53.8462		350	0	0	100
351	17.9487	23.0769	58.9744		351	0	16.6667	83.3333
352	12.8205	17.9487	69.2308		352	0	41.6667	58.3333
353	7.69231	23.0769	69.2308		353	8.33333	41.6667	50
354	5.12821	33.3333	61.5385		354	0	8.33333	91.6667
355	7.69231	20.5128	71.7949		355	0	8.33333	91.6667
356	10.2564	28.2051	61.5385		356	0	33.3333	66.6667
357	0	35.8974	64.1026		357	0	8.33333	91.6667
358	10.2564	20.5128	69.2308		358	8.33333	16.6667	75
359	2.5641	33.3333	64.1026		359	0	33.3333	66.6667
360	12.8205	30.7692	56.4103		360	0	33.3333	66.6667
361	20.5128	12.8205	66.6667		361	0	50	50
362	7.69231	15.3846	76.9231		362	0	16.6667	83.3333
363	23.0769	20.5128	56.4103		363	0	25	75
364	17.9487	28.2051	53.8462		364	0	41.6667	58.3333
365	15.3846	25.641	58.9744		365	0	25	75
366	25.641	30.7692	43.5897		366	0	25	75
367	10.2564	20.5128	69.2308		367	0	16.6667	83.3333
368	10.2564	28.2051	61.5385		368	0	33.3333	66.6667
369	2.5641	33.3333	64.1026		369	0	33.3333	66.6667
370	15.3846	28.2051	56.4103		370	0	25	75
371	10.2564	20.5128	69.2308		371	0	8.33333	91.6667
372	15.3846	15.3846	69.2308		372	0	41.6667	58.3333
373	12.8205	20.5128	66.6667		373	0	33.3333	66.6667
374	2.5641	17.9487	79.4872		374	0	33.3333	66.6667
375	12.8205	17.9487	69.2308		375	0	33.3333	66.6667
376	10.2564	20.5128	69.2308		376	0	8.33333	91.6667
377	7.69231	28.2051	64.1026		377	0	66.6667	33.3333
378	2.5641	23.0769	74.359		378	8.33333	25	66.6667
379	15.3846	25.641	58.9744		379	0	41.6667	58.3333
380	5.12821	30.7692	64.1026		380	0	16.6667	83.3333
381	15.3846	15.3846	69.2308		381	0	25	75
382	10.2564	15.3846	74.359		382	0	16.6667	83.3333
383	5.12821	30.7692	64.1026		383	0	33.3333	66.6667
384	2.5641	33.3333	64.1026		384	0	25	75
385	10.2564	23.0769	66.6667		385	0	8.33333	91.6667
386	5.12821	28.2051	66.6667		386	0	25	75
387	17.9487	20.5128	61.5385		387	0	25	75
388	15.3846	17.9487	66.6667		388	0	33.3333	66.6667
389	15.3846	33.3333	51.2821		389	0	33.3333	66.6667
390	12.8205	25.641	61.5385		390	0	25	75
391	15.3846	25.641	58.9744		391	0	16.6667	83.3333
392	7.69231	17.9487	74.359		392	8.33333	33.3333	58.3333
393	10.2564	25.641	64.1026		393	0	33.3333	66.6667
394	2.5641	25.641	71.7949		394	0	33.3333	66.6667
395	28.2051	17.9487	53.8462		395	0	25	75
396	7.69231	25.641	66.6667		396	8.33333	41.6667	50
397	5.12821	28.2051	66.6667		397	0	25	75
398	10.2564	23.0769	66.6667		398	16.6667	33.3333	50
399	0	17.9487	82.0513		399	0	16.6667	83.3333
400	12.8205	17.9487	69.2308		400	0	8.33333	91.6667
401	20.5128	23.0769	56.4103		401	0	8.33333	91.6667
402	12.8205	28.2051	58.9744		402	16.6667	25	58.3333
403	7.69231	25.641	66.6667		403	0	0	100
404	12.8205	17.9487	69.2308		404	0	25	75
405	7.69231	20.5128	71.7949		405	0	25	75
406	12.8205	23.0769	64.1026		406	0	16.6667	83.3333
407	30.7692	17.9487	51.2821		407	0	25	75
408	23.0769	20.5128	56.4103		408	8.33333	8.33333	83.3333
409	5.12821	30.7692	64.1026		409	0	41.6667	58.3333
410	5.12821	23.0769	71.7949		410	0	25	75
411	0	33.3333	66.6667		411	0	16.6667	83.3333
412	17.9487	17.9487	64.1026		412	0	8.33333	91.6667
413	10.2564	35.8974	53.8462		413	0	33.3333	66.6667
414	15.3846	12.8205	71.7949		414	0	33.3333	66.6667
415	5.12821	25.641	69.2308		415	0	25	75
416	5.12821	30.7692	64.1026		416	0	8.33333	91.6667
417	7.69231	25.641	66.6667		417	0	16.6667	83.3333
418	5.12821	33.3333	61.5385		418	0	16.6667	83.3333
419	5.12821	17.9487	76.9231		419	0	8.33333	91.6667
420	20.5128	20.5128	58.9744		420	0	16.6667	83.3333
421	5.12821	25.641	69.2308		421	0	25	75
422	12.8205	25.641	61.5385		422	0	25	75
423	12.8205	12.8205	74.359		423	0	8.33333	91.6667
424	2.5641	28.2051	69.2308		424	0	8.33333	91.6667
425	0	25.641	74.359		425	0	25	75
426	15.3846	23.0769	61.5385		426	0	8.33333	91.6667
427	5.12821	20.5128	74.359		427	0	8.33333	91.6667
428	28.2051	23.0769	48.7179		428	0	25	75
429	15.3846	23.0769	61.5385		429	0	16.6667	83.3333
430	7.69231	17.9487	74.359		430	0	8.33333	91.6667
431	5.12821	17.9487	76.9231		431	0	25	75
432	10.2564	20.5128	69.2308		432	0	25	75
433	5.12821	15.3846	79.4872		433	8.33333	25	66.6667
434	5.12821	10.2564	84.6154		434	0	16.6667	83.3333
435	17.9487	17.9487	64.1026		435	0	8.33333	91.6667
436	5.12821	28.2051	66.6667		436	0	41.6667	58.3333
437	7.69231	17.9487	74.359		437	0	66.6667	33.3333
438	10.2564	25.641	64.1026		438	0	16.6667	83.3333
439	10.2564	30.7692	58.9744		439	0	41.6667	58.3333
440	10.2564	20.5128	69.2308		440	8.33333	25	66.6667
441	2.5641	15.3846	82.0513		441	0	0	100
442	28.2051	15.3846	56.4103		442	8.33333	16.6667	75
443	10.2564	25.641	64.1026		443	0	25	75
444	2.5641	17.9487	79.4872		444	0	16.6667	83.3333
445	15.3846	17.9487	66.6667		445	0	33.3333	66.6667
446	0	25.641	74.359		446	0	50	50
447	5.12821	20.5128	74.359		447	0	41.6667	58.3333
448	15.3846	15.3846	69.2308		448	0	25	75
449	10.2564	20.5128	69.2308		449	0	8.33333	91.6667
450	10.2564	10.2564	79.4872		450	0	8.33333	91.6667
451	15.3846	28.2051	56.4103		451	0	25	75
452	10.2564	25.641	64.1026		452	0	16.6667	83.3333
453	7.69231	17.9487	74.359		453	0	8.33333	91.6667
454	10.2564	20.5128	69.2308		454	0	16.6667	83.3333
455	10.2564	25.641	64.1026		455	0	8.33333	91.6667
456	15.3846	28.2051	56.4103		456	0	33.3333	66.6667
457	2.5641	25.641	71.7949		457	0	25	75
458	17.9487	30.7692	51.2821		458	0	25	75
459	7.69231	12.8205	79.4872		459	0	33.3333	66.6667
460	0	15.3846	84.6154		460	0	25	75
461	23.0769	30.7692	46.1538		461	0	25	75
462	7.69231	20.5128	71.7949		462	0	33.3333	66.6667
463	20.5128	15.3846	64.1026		463	0	8.33333	91.6667
464	7.69231	17.9487	74.359		464	0	25	75
465	7.69231	17.9487	74.359		465	0	25	75
466	17.9487	10.2564	71.7949		466	0	25	75
467	10.2564	15.3846	74.359		467	0	8.33333	91.6667
468	7.69231	23.0769	69.2308		468	0	33.3333	66.6667
469	10.2564	17.9487	71.7949		469	16.6667	16.6667	66.6667
470	7.69231	12.8205	79.4872		470	0	16.6667	83.3333
471	2.5641	25.641	71.7949		471	0	25	75
472	5.12821	23.0769	71.7949		472	0	8.33333	91.6667
473	10.2564	12.8205	76.9231		473	0	25	75
474	10.2564	20.5128	69.2308		474	0	25	75
475	17.9487	28.2051	53.8462		475	0	8.33333	91.6667
476	5.12821	35.8974	58.9744		476	0	33.3333	66.6667
477	10.2564	17.9487	71.7949		477	0	58.3333	41.6667
478	12.8205	20.5128	66.6667		478	0	25	75
479	2.5641	12.8205	84.6154		479	0	33.3333	66.6667
480	20.5128	17.9487	61.5385		480	0	25	75
481	15.3846	15.3846	69.2308		481	0	25	75
482	15.3846	23.0769	61.5385		482	16.6667	25	58.3333
483	7.69231	28.2051	64.1026		483	0	25	75
484	25.641	25.641	48.7179		484	0	16.6667	83.3333
485	10.2564	23.0769	66.6667		485	0	16.6667	83.3333
486	10.2564	28.2051	61.5385		486	0	16.6667	83.3333
487	7.69231	25.641	66.6667		487	0	16.6667	83.3333
488	5.12821	25.641	69.2308		488	0	16.6667	83.3333
489	5.12821	17.9487	76.9231		489	16.6667	16.6667	66.6667
490	5.12821	17.9487	76.9231		490	0	33.3333	66.6667
491	10.2564	20.5128	69.2308		491	8.33333	33.3333	58.3333
492	7.69231	25.641	66.6667		492	0	33.3333	66.6667
493	15.3846	25.641	58.9744		493	0	41.6667	58.3333
494	12.8205	30.7692	56.4103		494	0	16.6667	83.3333
495	10.2564	25.641	64.1026		495	0	50	50
496	12.8205	28.2051	58.9744		496	0	8.33333	91.6667
497	7.69231	23.0769	69.2308		497	0	25	75
498	10.2564	33.3333	56.4103		498	0	25	75
499	15.3846	23.0769	61.5385		499	0	16.6667	83.3333
500	2.5641	28.2051	69.2308		500	0	25	75
501	12.8205	20.5128	66.6667		501	0	25	75
502	15.3846	17.9487	66.6667		502	0	33.3333	66.6667
503	12.8205	15.3846	71.7949		503	0	33.3333	66.6667
504	15.3846	20.5128	64.1026		504	8.33333	33.3333	58.3333
505	12.8205	25.641	61.5385		505	0	8.33333	91.6667
506	10.2564	23.0769	66.6667		506	8.33333	0	91.6667
507	5.12821	23.0769	71.7949		507	0	41.6667	58.3333
508	15.3846	25.641	58.9744		508	0	25	75
509	5.12821	25.641	69.2308		509	0	16.6667	83.3333
510	5.12821	30.7692	64.1026		510	8.33333	25	66.6667
511	15.3846	20.5128	64.1026		511	0	25	75
512	2.5641	23.0769	74.359		512	0	33.3333	66.6667
513	7.69231	28.2051	64.1026		513	0	33.3333	66.6667
514	10.2564	23.0769	66.6667		514	0	8.33333	91.6667
515	17.9487	38.4615	43.5897		515	0	0	100
516	12.8205	23.0769	64.1026		516	0	25	75
517	7.69231	17.9487	74.359		517	8.33333	16.6667	75
518	0	41.0256	58.9744		518	0	16.6667	83.3333
519	7.69231	35.8974	56.4103		519	0	25	75
520	10.2564	25.641	64.1026		520	0	33.3333	66.6667
521	23.0769	17.9487	58.9744		521	0	33.3333	66.6667
522	12.8205	30.7692	56.4103		522	0	25	75
523	7.69231	28.2051	64.1026		523	0	25	75
524	12.8205	15.3846	71.7949		524	0	25	75
525	0	17.9487	82.0513		525	0	33.3333	66.6667
526	5.12821	30.7692	64.1026		526	0	16.6667	83.3333
527	5.12821	25.641	69.2308		527	0	33.3333	66.6667
528	10.2564	25.641	64.1026		528	0	25	75
529	12.8205	33.3333	53.8462		529	16.6667	25	58.3333
530	10.2564	28.2051	61.5385		530	0	8.33333	91.6667
531	12.8205	12.8205	74.359		531	0	41.6667	58.3333
532	7.69231	30.7692	61.5385		532	0	41.6667	58.3333
533	20.5128	17.9487	61.5385		533	0	8.33333	91.6667
534	17.9487	15.3846	66.6667		534	0	25	75
535	2.5641	23.0769	74.359		535	0	8.33333	91.6667
536	23.0769	20.5128	56.4103		536	0	41.6667	58.3333
537	5.12821	28.2051	66.6667		537	0	41.6667	58.3333
538	2.5641	23.0769	74.359		538	0	33.3333	66.6667
539	7.69231	15.3846	76.9231		539	0	16.6667	83.3333
540	15.3846	20.5128	64.1026		540	0	16.6667	83.3333
541	0	20.5128	79.4872		541	0	8.33333	91.6667
542	10.2564	15.3846	74.359		542	0	50	50
543	7.69231	20.5128	71.7949		543	16.6667	41.6667	41.6667
544	15.3846	17.9487	66.6667		544	0	25	75
545	10.2564	33.3333	56.4103		545	0	16.6667	83.3333
546	5.12821	28.2051	66.6667		546	0	41.6667	58.3333
547	10.2564	25.641	64.1026		547	0	58.3333	41.6667
548	17.9487	23.0769	58.9744		548	0	8.33333	91.6667
549	2.5641	30.7692	66.6667		549	0	33.3333	66.6667
550	7.69231	15.3846	76.9231		550	25	25	50
551	7.69231	20.5128	71.7949		551	0	16.6667	83.3333
552	7.69231	25.641	66.6667		552	0	8.33333	91.6667
553	5.12821	28.2051	66.6667		553	8.33333	25	66.6667
554	23.0769	25.641	51.2821		554	0	16.6667	83.3333
555	10.2564	25.641	64.1026		555	0	16.6667	83.3333
556	2.5641	25.641	71.7949		556	0	33.3333	66.6667
557	7.69231	17.9487	74.359		557	0	16.6667	83.3333
558	17.9487	17.9487	64.1026		558	0	25	75
559	2.5641	20.5128	76.9231		559	0	58.3333	41.6667
560	17.9487	17.9487	64.1026		560	0	8.33333	91.6667
561	2.5641	25.641	71.7949		561	0	25	75
562	5.12821	20.5128	74.359		562	0	41.6667	58.3333
563	5.12821	20.5128	74.359		563	0	33.3333	66.6667
564	0	28.2051	71.7949		564	0	41.6667	58.3333
565	10.2564	23.0769	66.6667		565	0	8.33333	91.6667
566	0	20.5128	79.4872		566	0	25	75
567	7.69231	25.641	66.6667		567	0	33.3333	66.6667
568	5.12821	30.7692	64.1026		568	0	16.6667	83.3333
569	5.12821	28.2051	66.6667		569	16.6667	16.6667	66.6667
570	10.2564	35.8974	53.8462		570	16.6667	16.6667	66.6667
571	5.12821	28.2051	66.6667		571	16.6667	0	83.3333
572	10.2564	17.9487	71.7949		572	0	25	75
573	12.8205	23.0769	64.1026		573	0	50	50
574	10.2564	12.8205	76.9231		574	0	50	50
575	10.2564	15.3846	74.359		575	8.33333	0	91.6667
576	5.12821	28.2051	66.6667		576	0	16.6667	83.3333
577	12.8205	25.641	61.5385		577	0	16.6667	83.3333
578	7.69231	20.5128	71.7949		578	0	50	50
579	12.8205	15.3846	71.7949		579	0	41.6667	58.3333
580	7.69231	30.7692	61.5385		580	25	0	75
581	10.2564	20.5128	69.2308		581	0	33.3333	66.6667
582	20.5128	15.3846	64.1026		582	0	16.6667	83.3333
583	7.69231	23.0769	69.2308		583	0	16.6667	83.3333
584	7.69231	17.9487	74.359		584	0	8.33333	91.6667
585	2.5641	23.0769	74.359		585	0	8.33333	91.6667
586	17.9487	15.3846	66.6667		586	0	8.33333	91.6667
587	15.3846	20.5128	64.1026		587	0	25	75
588	7.69231	33.3333	58.9744		588	8.33333	16.6667	75
589	10.2564	25.641	64.1026		589	0	0	100
590	10.2564	23.0769	66.6667		590	0	33.3333	66.6667
591	7.69231	28.2051	64.1026		591	0	8.33333	91.6667
592	10.2564	23.0769	66.6667		592	0	16.6667	83.3333
593	15.3846	25.641	58.9744		593	0	33.3333	66.6667
594	7.69231	10.2564	82.0513		594	0	41.6667	58.3333
595	2.5641	20.5128	76.9231		595	0	25	75
596	12.8205	20.5128	66.6667		596	0	16.6667	83.3333
597	10.2564	28.2051	61.5385		597	0	25	75
598	7.69231	15.3846	76.9231		598	0	16.6667	83.3333
599	15.3846	23.0769	61.5385		599	0	16.6667	83.3333
600	7.69231	23.0769	69.2308		600	16.6667	16.6667	66.6667
601	7.69231	25.641	66.6667		601	8.33333	25	66.6667
602	12.8205	20.5128	66.6667		602	0	33.3333	66.6667
603	7.69231	25.641	66.6667		603	0	25	75
604	7.69231	41.0256	51.2821		604	0	8.33333	91.6667
605	15.3846	25.641	58.9744		605	0	25	75
606	0	23.0769	76.9231		606	0	25	75
607	15.3846	23.0769	61.5385		607	16.6667	16.6667	66.6667
608	12.8205	33.3333	53.8462		608	8.33333	25	66.6667
609	15.3846	25.641	58.9744		609	0	25	75
610	10.2564	23.0769	66.6667		610	0	25	75
611	5.12821	17.9487	76.9231		611	0	33.3333	66.6667
612	25.641	20.5128	53.8462		612	0	16.6667	83.3333
613	10.2564	20.5128	69.2308		613	0	8.33333	91.6667
614	5.12821	38.4615	56.4103		614	0	8.33333	91.6667
615	12.8205	25.641	61.5385		615	0	25	75
616	15.3846	15.3846	69.2308		616	0	8.33333	91.6667
617	2.5641	20.5128	76.9231		617	0	50	50
618	5.12821	25.641	69.2308		618	0	16.6667	83.3333
619	7.69231	25.641	66.6667		619	0	33.3333	66.6667
620	7.69231	23.0769	69.2308		620	0	16.6667	83.3333
621	7.69231	20.5128	71.7949		621	0	8.33333	91.6667
622	17.9487	25.641	56.4103		622	0	25	75
623	12.8205	25.641	61.5385		623	0	16.6667	83.3333
624	7.69231	23.0769	69.2308		624	0	16.6667	83.3333
625	15.3846	17.9487	66.6667		625	0	8.33333	91.6667
626	10.2564	20.5128	69.2308		626	0	33.3333	66.6667
627	7.69231	15.3846	76.9231		627	0	16.6667	83.3333
628	15.3846	30.7692	53.8462		628	0	33.3333	66.6667
629	12.8205	25.641	61.5385		629	0	8.33333	91.6667
630	12.8205	15.3846	71.7949		630	0	41.6667	58.3333
631	7.69231	25.641	66.6667		631	0	25	75
632	12.8205	25.641	61.5385		632	0	25	75
633	12.8205	20.5128	66.6667		633	0	8.33333	91.6667
634	17.9487	20.5128	61.5385		634	0	25	75
635	12.8205	30.7692	56.4103		635	0	33.3333	66.6667
636	7.69231	17.9487	74.359		636	0	33.3333	66.6667
637	25.641	10.2564	64.1026		637	0	16.6667	83.3333
638	7.69231	23.0769	69.2308		638	0	16.6667	83.3333
639	17.9487	28.2051	53.8462		639	0	25	75
640	12.8205	25.641	61.5385		640	0	0	100
641	17.9487	12.8205	69.2308		641	8.33333	41.6667	50
642	17.9487	23.0769	58.9744		642	0	25	75
643	5.12821	23.0769	71.7949		643	0	16.6667	83.3333
644	0	23.0769	76.9231		644	0	25	75
645	2.5641	30.7692	66.6667		645	8.33333	16.6667	75
646	10.2564	25.641	64.1026		646	0	25	75
647	10.2564	28.2051	61.5385		647	16.6667	25	58.3333
648	10.2564	23.0769	66.6667		648	0	33.3333	66.6667
649	15.3846	25.641	58.9744		649	16.6667	50	33.3333
650	7.69231	28.2051	64.1026		650	16.6667	16.6667	66.6667
651	12.8205	23.0769	64.1026		651	0	41.6667	58.3333
652	23.0769	20.5128	56.4103		652	0	25	75
653	5.12821	35.8974	58.9744		653	0	16.6667	83.3333
654	12.8205	23.0769	64.1026		654	0	16.6667	83.3333
655	20.5128	20.5128	58.9744		655	0	41.6667	58.3333
656	12.8205	20.5128	66.6667		656	0	16.6667	83.3333
657	15.3846	23.0769	61.5385		657	0	16.6667	83.3333
658	5.12821	35.8974	58.9744		658	0	25	75
659	15.3846	23.0769	61.5385		659	0	41.6667	58.3333
660	12.8205	12.8205	74.359		660	0	16.6667	83.3333
661	10.2564	15.3846	74.359		661	0	8.33333	91.6667
662	7.69231	25.641	66.6667		662	0	25	75
663	7.69231	23.0769	69.2308		663	0	25	75
664	10.2564	12.8205	76.9231		664	0	25	75
665	2.5641	30.7692	66.6667		665	0	33.3333	66.6667
666	15.3846	17.9487	66.6667		666	0	25	75
667	10.2564	30.7692	58.9744		667	25	8.33333	66.6667
668	0	33.3333	66.6667		668	0	8.33333	91.6667
669	17.9487	20.5128	61.5385		669	0	25	75
670	17.9487	25.641	56.4103		670	0	41.6667	58.3333
671	5.12821	23.0769	71.7949		671	0	25	75
672	5.12821	17.9487	76.9231		672	0	33.3333	66.6667
673	20.5128	20.5128	58.9744		673	0	25	75
674	2.5641	23.0769	74.359		674	25	25	50
675	25.641	20.5128	53.8462		675	0	25	75
676	7.69231	12.8205	79.4872		676	0	8.33333	91.6667
677	2.5641	30.7692	66.6667		677	0	16.6667	83.3333
678	5.12821	28.2051	66.6667		678	0	25	75
679	10.2564	30.7692	58.9744		679	0	16.6667	83.3333
680	10.2564	20.5128	69.2308		680	0	8.33333	91.6667
681	15.3846	23.0769	61.5385		681	0	41.6667	58.3333
682	20.5128	23.0769	56.4103		682	0	25	75
683	15.3846	25.641	58.9744		683	0	33.3333	66.6667
684	5.12821	30.7692	64.1026		684	0	41.6667	58.3333
685	7.69231	12.8205	79.4872		685	0	25	75
686	5.12821	23.0769	71.7949		686	8.33333	8.33333	83.3333
687	12.8205	15.3846	71.7949		687	8.33333	25	66.6667
688	5.12821	28.2051	66.6667		688	0	25	75
689	2.5641	30.7692	66.6667		689	0	16.6667	83.3333
690	12.8205	15.3846	71.7949		690	16.6667	16.6667	66.6667
691	5.12821	15.3846	79.4872		691	0	16.6667	83.3333
692	5.12821	20.5128	74.359		692	0	25	75
693	15.3846	30.7692	53.8462		693	0	25	75
694	15.3846	12.8205	71.7949		694	0	41.6667	58.3333
695	17.9487	28.2051	53.8462		695	0	25	75
696	12.8205	23.0769	64.1026		696	16.6667	25	58.3333
697	7.69231	17.9487	74.359		697	0	8.33333	91.6667
698	12.8205	17.9487	69.2308		698	16.6667	8.33333	75
699	12.8205	20.5128	66.6667		699	0	25	75
700	5.12821	33.3333	61.5385		700	0	8.33333	91.6667
701	10.2564	23.0769	66.6667		701	0	16.6667	83.3333
702	7.69231	15.3846	76.9231		702	0	25	75
703	7.69231	20.5128	71.7949		703	0	33.3333	66.6667
704	5.12821	17.9487	76.9231		704	8.33333	25	66.6667
705	15.3846	15.3846	69.2308		705	16.6667	8.33333	75
706	23.0769	15.3846	61.5385		706	0	33.3333	66.6667
707	10.2564	28.2051	61.5385		707	16.6667	16.6667	66.6667
708	10.2564	23.0769	66.6667		708	16.6667	25	58.3333
709	7.69231	20.5128	71.7949		709	0	16.6667	83.3333
710	7.69231	23.0769	69.2308		710	0	33.3333	66.6667
711	7.69231	25.641	66.6667		711	8.33333	8.33333	83.3333
712	2.5641	7.69231	89.7436		712	0	16.6667	83.3333
713	2.5641	23.0769	74.359		713	0	25	75
714	10.2564	33.3333	56.4103		714	0	33.3333	66.6667
715	10.2564	20.5128	69.2308		715	0	25	75
716	10.2564	15.3846	74.359		716	0	33.3333	66.6667
717	5.12821	12.8205	82.0513		717	0	41.6667	58.3333
718	12.8205	28.2051	58.9744		718	0	16.6667	83.3333
719	10.2564	15.3846	74.359		719	0	16.6667	83.3333
720	20.5128	35.8974	43.5897		720	0	8.33333	91.6667
721	10.2564	23.0769	66.6667		721	0	33.3333	66.6667
722	10.2564	23.0769	66.6667		722	0	33.3333	66.6667
723	15.3846	15.3846	69.2308		723	0	0	100
724	10.2564	15.3846	74.359		724	0	25	75
725	15.3846	20.5128	64.1026		725	0	25	75
726	17.9487	17.9487	64.1026		726	0	33.3333	66.6667
727	12.8205	28.2051	58.9744		727	0	33.3333	66.6667
728	5.12821	30.7692	64.1026		728	0	33.3333	66.6667
729	10.2564	25.641	64.1026		729	0	8.33333	91.6667
730	5.12821	12.8205	82.0513		730	0	41.6667	58.3333
731	7.69231	20.5128	71.7949		731	0	8.33333	91.6667
732	10.2564	28.2051	61.5385		732	0	50	50
733	5.12821	28.2051	66.6667		733	0	41.6667	58.3333
734	15.3846	28.2051	56.4103		734	0	41.6667	58.3333
735	7.69231	12.8205	79.4872		735	0	16.6667	83.3333
736	5.12821	35.8974	58.9744		736	0	41.6667	58.3333
737	7.69231	15.3846	76.9231		737	0	33.3333	66.6667
738	7.69231	28.2051	64.1026		738	16.6667	16.6667	66.6667
739	10.2564	20.5128	69.2308		739	0	25	75
740	0	20.5128	79.4872		740	0	25	75
741	5.12821	25.641	69.2308		741	0	16.6667	83.3333
742	2.5641	25.641	71.7949		742	0	8.33333	91.6667
743	7.69231	30.7692	61.5385		743	8.33333	16.6667	75
744	5.12821	12.8205	82.0513		744	0	25	75
745	15.3846	10.2564	74.359		745	0	25	75
746	0	23.0769	76.9231		746	0	16.6667	83.3333
747	15.3846	25.641	58.9744		747	0	41.6667	58.3333
748	15.3846	38.4615	46.1538		748	0	41.6667	58.3333
749	12.8205	33.3333	53.8462		749	0	25	75
750	7.69231	15.3846	76.9231		750	0	50	50
751	15.3846	7.69231	76.9231		751	0	8.33333	91.6667
752	12.8205	23.0769	64.1026		752	0	16.6667	83.3333
753	12.8205	25.641	61.5385		753	0	25	75
754	7.69231	38.4615	53.8462		754	0	16.6667	83.3333
755	12.8205	7.69231	79.4872		755	0	0	100
756	20.5128	17.9487	61.5385		756	0	16.6667	83.3333
757	2.5641	33.3333	64.1026		757	0	58.3333	41.6667
758	23.0769	17.9487	58.9744		758	0	8.33333	91.6667
759	5.12821	17.9487	76.9231		759	0	16.6667	83.3333
760	7.69231	25.641	66.6667		760	0	8.33333	91.6667
761	15.3846	15.3846	69.2308		761	16.6667	16.6667	66.6667
762	25.641	35.8974	38.4615		762	0	0	100
763	15.3846	15.3846	69.2308		763	0	25	75
764	15.3846	17.9487	66.6667		764	0	25	75
765	15.3846	20.5128	64.1026		765	0	16.6667	83.3333
766	7.69231	20.5128	71.7949		766	0	41.6667	58.3333
767	7.69231	28.2051	64.1026		767	0	25	75
768	17.9487	20.5128	61.5385		768	0	33.3333	66.6667
769	0	20.5128	79.4872		769	0	8.33333	91.6667
770	12.8205	30.7692	56.4103		770	8.33333	8.33333	83.3333
771	10.2564	10.2564	79.4872		771	0	50	50
772	20.5128	17.9487	61.5385		772	0	33.3333	66.6667
773	10.2564	25.641	64.1026		773	0	16.6667	83.3333
774	30.7692	20.5128	48.7179		774	0	16.6667	83.3333
775	15.3846	17.9487	66.6667		775	0	25	75
776	0	23.0769	76.9231		776	0	16.6667	83.3333
777	7.69231	10.2564	82.0513		777	0	8.33333	91.6667
778	15.3846	20.5128	64.1026		778	16.6667	16.6667	66.6667
779	12.8205	20.5128	66.6667		779	16.6667	8.33333	75
780	5.12821	10.2564	84.6154		780	0	16.6667	83.3333
781	12.8205	15.3846	71.7949		781	8.33333	33.3333	58.3333
782	2.5641	15.3846	82.0513		782	0	8.33333	91.6667
783	15.3846	17.9487	66.6667		783	0	33.3333	66.6667
784	5.12821	12.8205	82.0513		784	0	16.6667	83.3333
785	5.12821	35.8974	58.9744		785	0	16.6667	83.3333
786	7.69231	20.5128	71.7949		786	0	25	75
787	0	23.0769	76.9231		787	0	8.33333	91.6667
788	15.3846	20.5128	64.1026		788	8.33333	33.3333	58.3333
789	15.3846	20.5128	64.1026		789	0	16.6667	83.3333
790	7.69231	25.641	66.6667		790	0	41.6667	58.3333
791	12.8205	23.0769	64.1026		791	0	8.33333	91.6667
792	15.3846	23.0769	61.5385		792	8.33333	16.6667	75
793	5.12821	15.3846	79.4872		793	0	16.6667	83.3333
794	2.5641	28.2051	69.2308		794	8.33333	25	66.6667
795	20.5128	25.641	53.8462		795	16.6667	16.6667	66.6667
796	7.69231	7.69231	84.6154		796	0	33.3333	66.6667
797	2.5641	25.641	71.7949		797	0	8.33333	91.6667
798	15.3846	28.2051	56.4103		798	0	41.6667	58.3333
799	0	17.9487	82.0513		799	0	33.3333	66.6667
800	15.3846	20.5128	64.1026		800	0	33.3333	66.6667
801	15.3846	17.9487	66.6667		801	0	25	75
802	5.12821	23.0769	71.7949		802	0	25	75
803	10.2564	28.2051	61.5385		803	0	25	75
804	0	20.5128	79.4872		804	0	25	75
805	15.3846	15.3846	69.2308		805	8.33333	16.6667	75
806	5.12821	25.641	69.2308		806	0	16.6667	83.3333
807	7.69231	30.7692	61.5385		807	0	33.3333	66.6667
808	10.2564	15.3846	74.359		808	0	25	75
809	2.5641	30.7692	66.6667		809	0	33.3333	66.6667
810	10.2564	23.0769	66.6667		810	8.33333	16.6667	75
811	2.5641	33.3333	64.1026		811	0	16.6667	83.3333
812	10.2564	17.9487	71.7949		812	0	16.6667	83.3333
813	5.12821	23.0769	71.7949		813	0	8.33333	91.6667
814	10.2564	30.7692	58.9744		814	0	25	75
815	15.3846	17.9487	66.6667		815	0	33.3333	66.6667
816	12.8205	28.2051	58.9744		816	0	41.6667	58.3333
817	15.3846	28.2051	56.4103		817	0	41.6667	58.3333
818	5.12821	28.2051	66.6667		818	8.33333	0	91.6667
819	12.8205	20.5128	66.6667		819	0	16.6667	83.3333
820	17.9487	15.3846	66.6667		820	0	25	75
821	17.9487	12.8205	69.2308		821	16.6667	25	58.3333
822	5.12821	33.3333	61.5385		822	0	8.33333	91.6667
823	20.5128	20.5128	58.9744		823	16.6667	16.6667	66.6667
824	17.9487	10.2564	71.7949		824	0	0	100
825	12.8205	20.5128	66.6667		825	0	41.6667	58.3333
826	10.2564	23.0769	66.6667		826	0	25	75
827	5.12821	23.0769	71.7949		827	0	58.3333	41.6667
828	5.12821	28.2051	66.6667		828	0	25	75
829	2.5641	28.2051	69.2308		829	16.6667	8.33333	75
830	10.2564	15.3846	74.359		830	0	75	25
831	20.5128	20.5128	58.9744		831	0	25	75
832	15.3846	17.9487	66.6667		832	0	8.33333	91.6667
833	5.12821	20.5128	74.359		833	0	25	75
834	5.12821	28.2051	66.6667		834	0	16.6667	83.3333
835	7.69231	28.2051	64.1026		835	0	41.6667	58.3333
836	7.69231	12.8205	79.4872		836	0	16.6667	83.3333
837	10.2564	15.3846	74.359		837	0	41.6667	58.3333
838	15.3846	23.0769	61.5385		838	0	33.3333	66.6667
839	5.12821	17.9487	76.9231		839	0	50	50
840	20.5128	25.641	53.8462		840	0	33.3333	66.6667
841	7.69231	20.5128	71.7949		841	0	25	75
842	2.5641	33.3333	64.1026		842	8.33333	33.3333	58.3333
843	5.12821	12.8205	82.0513		843	0	0	100
844	5.12821	25.641	69.2308		844	0	25	75
845	10.2564	25.641	64.1026		845	0	41.6667	58.3333
846	0	35.8974	64.1026		846	0	25	75
847	17.9487	28.2051	53.8462		847	0	16.6667	83.3333
848	10.2564	23.0769	66.6667		848	0	25	75
849	28.2051	12.8205	58.9744		849	0	41.6667	58.3333
850	12.8205	15.3846	71.7949		850	0	33.3333	66.6667
851	12.8205	20.5128	66.6667		851	8.33333	16.6667	75
852	12.8205	25.641	61.5385		852	0	25	75
853	5.12821	23.0769	71.7949		853	0	25	75
854	10.2564	23.0769	66.6667		854	0	33.3333	66.6667
855	10.2564	35.8974	53.8462		855	25	16.6667	58.3333
856	2.5641	7.69231	89.7436		856	0	16.6667	83.3333
857	12.8205	15.3846	71.7949		857	25	16.6667	58.3333
858	0	25.641	74.359		858	0	33.3333	66.6667
859	12.8205	25.641	61.5385		859	0	16.6667	83.3333
860	5.12821	17.9487	76.9231		860	0	8.33333	91.6667
861	23.0769	28.2051	48.7179		861	0	16.6667	83.3333
862	17.9487	20.5128	61.5385		862	0	50	50
863	15.3846	20.5128	64.1026		863	0	58.3333	41.6667
864	23.0769	25.641	51.2821		864	0	50	50
865	15.3846	12.8205	71.7949		865	0	8.33333	91.6667
866	7.69231	15.3846	76.9231		866	0	41.6667	58.3333
867	2.5641	17.9487	79.4872		867	0	16.6667	83.3333
868	12.8205	17.9487	69.2308		868	0	25	75
869	2.5641	23.0769	74.359		869	0	0	100
870	0	30.7692	69.2308		870	8.33333	25	66.6667
871	17.9487	17.9487	64.1026		871	16.6667	8.33333	75
872	10.2564	17.9487	71.7949		872	8.33333	16.6667	75
873	10.2564	28.2051	61.5385		873	0	8.33333	91.6667
874	20.5128	20.5128	58.9744		874	0	25	75
875	15.3846	20.5128	64.1026		875	8.33333	8.33333	83.3333
876	12.8205	23.0769	64.1026		876	0	41.6667	58.3333
877	12.8205	12.8205	74.359		877	0	33.3333	66.6667
878	5.12821	15.3846	79.4872		878	0	16.6667	83.3333
879	15.3846	25.641	58.9744		879	0	41.6667	58.3333
880	5.12821	17.9487	76.9231		880	0	25	75
881	15.3846	5.12821	79.4872		881	16.6667	16.6667	66.6667
882	17.9487	30.7692	51.2821		882	0	8.33333	91.6667
883	7.69231	38.4615	53.8462		883	8.33333	8.33333	83.3333
884	12.8205	12.8205	74.359		884	0	0	100
885	7.69231	28.2051	64.1026		885	0	25	75
886	5.12821	28.2051	66.6667		886	0	33.3333	66.6667
887	7.69231	28.2051	64.1026		887	0	33.3333	66.6667
888	23.0769	12.8205	64.1026		888	0	8.33333	91.6667
889	12.8205	17.9487	69.2308		889	8.33333	25	66.6667
890	10.2564	23.0769	66.6667		890	8.33333	8.33333	83.3333
891	5.12821	33.3333	61.5385		891	0	33.3333	66.6667
892	5.12821	23.0769	71.7949		892	0	33.3333	66.6667
893	10.2564	25.641	64.1026		893	16.6667	25	58.3333
894	5.12821	23.0769	71.7949		894	0	0	100
895	2.5641	28.2051	69.2308		895	0	33.3333	66.6667
896	10.2564	23.0769	66.6667		896	0	50	50
897	7.69231	23.0769	69.2308		897	0	33.3333	66.6667
898	10.2564	20.5128	69.2308		898	0	33.3333	66.6667
899	12.8205	12.8205	74.359		899	0	16.6667	83.3333
900	12.8205	33.3333	53.8462		900	0	41.6667	58.3333
901	2.5641	25.641	71.7949		901	0	33.3333	66.6667
902	7.69231	28.2051	64.1026		902	0	8.33333	91.6667
903	12.8205	23.0769	64.1026		903	0	16.6667	83.3333
904	17.9487	30.7692	51.2821		904	0	41.6667	58.3333
905	20.5128	38.4615	41.0256		905	0	50	50
906	20.5128	15.3846	64.1026		906	0	25	75
907	10.2564	23.0769	66.6667		907	8.33333	50	41.6667
908	15.3846	25.641	58.9744		908	0	8.33333	91.6667
909	7.69231	20.5128	71.7949		909	16.6667	33.3333	50
910	2.5641	25.641	71.7949		910	0	16.6667	83.3333
911	7.69231	20.5128	71.7949		911	0	50	50
912	0	35.8974	64.1026		912	0	41.6667	58.3333
913	5.12821	23.0769	71.7949		913	0	25	75
914	7.69231	30.7692	61.5385		914	8.33333	41.6667	50
915	17.9487	17.9487	64.1026		915	0	8.33333	91.6667
916	5.12821	33.3333	61.5385		916	0	25	75
917	7.69231	28.2051	64.1026		917	0	8.33333	91.6667
918	20.5128	10.2564	69.2308		918	0	16.6667	83.3333
919	7.69231	20.5128	71.7949		919	0	25	75
920	2.5641	25.641	71.7949		920	0	16.6667	83.3333
921	17.9487	20.5128	61.5385		921	0	33.3333	66.6667
922	10.2564	20.5128	69.2308		922	0	41.6667	58.3333
923	5.12821	12.8205	82.0513		923	0	16.6667	83.3333
924	5.12821	25.641	69.2308		924	0	16.6667	83.3333
925	7.69231	17.9487	74.359		925	0	16.6667	83.3333
926	12.8205	30.7692	56.4103		926	0	25	75
927	12.8205	25.641	61.5385		927	0	16.6667	83.3333
928	2.5641	25.641	71.7949		928	0	8.33333	91.6667
929	5.12821	25.641	69.2308		929	0	16.6667	83.3333
930	0	17.9487	82.0513		930	0	25	75
931	0	20.5128	79.4872		931	0	16.6667	83.3333
932	5.12821	25.641	69.2308		932	0	41.6667	58.3333
933	15.3846	28.2051	56.4103		933	0	25	75
934	12.8205	33.3333	53.8462		934	0	16.6667	83.3333
935	2.5641	5.12821	92.3077		935	0	16.6667	83.3333
936	12.8205	23.0769	64.1026		936	0	41.6667	58.3333
937	25.641	20.5128	53.8462		937	16.6667	0	83.3333
938	15.3846	20.5128	64.1026		938	0	25	75
939	0	30.7692	69.2308		939	0	8.33333	91.6667
940	23.0769	7.69231	69.2308		940	8.33333	41.6667	50
941	7.69231	23.0769	69.2308		941	0	25	75
942	15.3846	17.9487	66.6667		942	0	41.6667	58.3333
943	15.3846	23.0769	61.5385		943	0	41.6667	58.3333
944	12.8205	33.3333	53.8462		944	0	25	75
945	10.2564	23.0769	66.6667		945	8.33333	41.6667	50
946	12.8205	28.2051	58.9744		946	0	33.3333	66.6667
947	5.12821	25.641	69.2308		947	0	25	75
948	17.9487	20.5128	61.5385		948	0	25	75
949	17.9487	20.5128	61.5385		949	0	16.6667	83.3333
950	7.69231	17.9487	74.359		950	8.33333	25	66.6667
951	10.2564	20.5128	69.2308		951	0	41.6667	58.3333
952	12.8205	25.641	61.5385		952	0	33.3333	66.6667
953	7.69231	30.7692	61.5385		953	0	25	75
954	7.69231	30.7692	61.5385		954	0	33.3333	66.6667
955	7.69231	28.2051	64.1026		955	0	8.33333	91.6667
956	10.2564	17.9487	71.7949		956	0	16.6667	83.3333
957	15.3846	23.0769	61.5385		957	0	8.33333	91.6667
958	12.8205	20.5128	66.6667		958	0	8.33333	91.6667
959	10.2564	20.5128	69.2308		959	16.6667	16.6667	66.6667
960	10.2564	12.8205	76.9231		960	0	25	75
961	17.9487	15.3846	66.6667		961	0	41.6667	58.3333
962	5.12821	38.4615	56.4103		962	16.6667	16.6667	66.6667
963	12.8205	12.8205	74.359		963	0	16.6667	83.3333
964	10.2564	17.9487	71.7949		964	8.33333	25	66.6667
965	2.5641	30.7692	66.6667		965	0	33.3333	66.6667
966	10.2564	17.9487	71.7949		966	0	25	75
967	12.8205	17.9487	69.2308		967	0	25	75
968	10.2564	20.5128	69.2308		968	0	8.33333	91.6667
969	0	30.7692	69.2308		969	0	16.6667	83.3333
970	5.12821	20.5128	74.359		970	0	25	75
971	7.69231	25.641	66.6667		971	0	33.3333	66.6667
972	7.69231	20.5128	71.7949		972	0	41.6667	58.3333
973	12.8205	20.5128	66.6667		973	0	8.33333	91.6667
974	15.3846	30.7692	53.8462		974	0	8.33333	91.6667
975	12.8205	20.5128	66.6667		975	0	8.33333	91.6667
976	5.12821	25.641	69.2308		976	8.33333	50	41.6667
977	12.8205	23.0769	64.1026		977	16.6667	33.3333	50
978	12.8205	12.8205	74.359		978	16.6667	33.3333	50
979	0	20.5128	79.4872		979	0	50	50
980	5.12821	30.7692	64.1026		980	0	16.6667	83.3333
981	2.5641	23.0769	74.359		981	0	16.6667	83.3333
982	15.3846	28.2051	56.4103		982	0	16.6667	83.3333
983	10.2564	23.0769	66.6667		983	16.6667	16.6667	66.6667
984	2.5641	15.3846	82.0513		984	0	8.33333	91.6667
985	12.8205	25.641	61.5385		985	0	41.6667	58.3333
986	12.8205	17.9487	69.2308		986	0	25	75
987	10.2564	30.7692	58.9744		987	0	16.6667	83.3333
988	12.8205	30.7692	56.4103		988	0	25	75
989	7.69231	20.5128	71.7949		989	0	8.33333	91.6667
990	2.5641	17.9487	79.4872		990	8.33333	25	66.6667
991	20.5128	23.0769	56.4103		991	0	25	75
992	20.5128	17.9487	61.5385		992	0	50	50
993	12.8205	12.8205	74.359		993	0	16.6667	83.3333
994	12.8205	25.641	61.5385		994	0	33.3333	66.6667
995	5.12821	25.641	69.2308		995	25	8.33333	66.6667
996	17.9487	10.2564	71.7949		996	0	25	75
997	15.3846	41.0256	43.5897		997	0	16.6667	83.3333
998	5.12821	20.5128	74.359		998	0	0	100
999	15.3846	28.2051	56.4103		999	0	16.6667	83.3333

## Sheet: Figure 3h
Eyes	Intestine	CNS	Epidermis
342.33	38.205	87.957	10.83
384.07	40.404	104.666	33.38
219.8	18.038	113.65	9.56
306.68	17.849	91.369	32.82
252.07	32.905	119.411	25.93
283.91	65.131	65.263	37.45
177.69	9.813	94.156	19.07
121.77	18.095	106.94	28.97
163.59	18.267	92.965	20.23
234.13	11.745	90.029	31.33
279.55	34.285	83.061	37.12
85.7	29.722	90.195	35.43
357.08	15.339	90.551	57.93
262.61	21.318	110.045	27.13
113.54	32.21	106.134	32.29
30.24	12.413	98.169	46.12
241.73	17.747	98.281	28.56
123.47	16.133	121.197	54.88
73.75	77.607	109.392	11.54
58.79	55.066	101.277	11.89
65.68	58.446	102.036	12.15
53.85	83.51	120.1	15.9
102.13	33.133	99.151	30.24
44.28	24.911	109.459	33.58
40.57	30.705	97.546	26.28
112.18	32.612	91.486	29.12
35.76	49.74	100.476	16.92
31.5	39.211	97.629	15.48
32.84	32.381	111.671	12.48
61.04	40.844	120.799	14.98
11.01	29.366	96.28	15.66
126.54	31.815	104.098	33.57
157.26	32.422	94.558	36.55
25.05	31.164	89.072	26.93
31.91	22.996	88.444	22.92
344.14	43.78	100.44	49.87
362.29	41.15	99.98	40.32
195.32	39.722	99.6	41.65
170.77	40.882	89.97	39.07
149.01	56.535	83.79	39.95
174.05	25.22	130.16	40.91
152.98	36.529	86.67	44.92
488.74	37.85	95.41	41.65
306.33	48.565	97.97	43.54
306.06	47.663	95.51	53.1
170.74	44.277	141.07	45.58
127.47	56.024	105.26	41.14
83.11	45.184	96.76	43
457.51	60.634	118.85	51
555.1	51.623	104.7	35.48
323.35	55.017	102.66	53.8
316.21	43.189	120.28	37.89
472.8	38.86	136.84	57.3
410.99	62.965	100.44	41.78
162.18	47.085	130.66	52.5
340.92	57.913	111.24	37.86
230.41	46.789	134.37	44
238.55	75.937	144.6	30.72
220.85	66.673	116.67	44
46.86	59.757	137.19	39.5
64.98	65.836	106.32	54.4

## Sheet: Figure 3i
Pharynx	Intestine	CNS	Epidermis
33.09	40.088	23.115	174.332
51.88	54.906	55.993	170.662
78.04	73.423	57.748	117.866
85.1	58.906	115.819	120.232
102.1	63.59	74.226	253.027
73.52	75.778	63.852	270.062
74.22	50.651	25.55	293.701
129.7	69.451	47.561	190.968
225.84	83.643	13.679	145.145
243.35	44.908	20.031	104.306
266.99	34.606	31.853	60.233
273.52	42.038	34.636	56.694
181.64	27.996	29.409	168.825
106.13	84.385	36.704	95.34
147.54	50.549	64.901	86.526
179.53	36.761	36.134	145.66
222.99	25.793	18.745	204.78
228.05	56.16	39.224	102.628
229.35	72.869	21.962	146.088
181.98	50.156	121.197	118.315
167.54	27.434	53.835	100.819
184.34	21.435	78.076	160.232
197.55	22.569	74.993	133.599
254.22	27.091	132.686	215.34
200.01	114.138	135.73	159.295
191.39	27.357	43.853	130.736
236.11	64.805	16.121	202.754
224.99	44.114	63.46	205.074
163.42	39.985	22.384	171.64
199.5	69.226	92.293	181.066
165.95	81.208	50.979	128.458
184.59	50.549	46.231	149.985
204.1	65.903	55.658	100.974
261.23	145.746	37.489	142.754
266.52	67.784	93.055	116.249
278.9	52.426	96.994	113.58
287.7	63.85	100.53	110.979
332.66	30.823	83.742	100.31
343.76	77.122	80.359	116.865
321.44	87.182	46.231	131.853
280.36	70.71	75.2	159.263
339.34	72.41	78.884	150.745
345.17	90.748	94	128.401
348.99	87.289	43.924	182.614
365.26	103.585	54.906	98.999
367.86	107.757	67.769	144.218
377.02	107.012	129.004	200.003
399.87	71.005	127.406	121.975
388.51	76.311	125.009	141.313
408.62	37.488	93.089	136.638
344.26	48.961	38.311	102.385
375.22	79.514	57.91	131.284
436.31	46.163	43.377	235.246
410.89	52.108	62.552	110.913
436.47	83.643	61.598	111.624
480.62	97.293	62.002	97.581
479.71	36.306	51.203	81.17
469.75	70.416	75.034	117.105
512.89	57.91	107.487	153.858
505.61	91.307	47.779	176.607
519.24	101.026	73.819	132.78
517.34	54.811	69.6	150.469
543.25	84.299	115.424	164.228
558.84	106.211	119.946	150.789
552.93	123.17	164.785	156.854
156.37	83.742	149.983	219.834
158.33	96.186	42.038	209.269
153.52	74.993	42.603	100.001
216.28	59.276	93.089	221.98
211.27	38.824	56.308	135.267
149.68	135.4	66.468	132.912
190.96	44.792	67.569	219.456
227.26	18.965	68.318	136.371
222.66	62.002	40.062	192.635
242.19	43.853	85.377	196.911
245.37	82.893	95.264	207.177
265.49	50.053	81.17	63.835
301.57	79.514	57.712	221.024
298.92	80.759	154.397	254.821
296.89	65.46	110.378	337.907
269.73	59.556	110.048	296.21
295.52	49.025	153.086	268.154
291.14	47.604	138.49	128.402
312.18	29.017	105.268	163.061
311	44.419	110.576	121.368
326.57
316.22
359.1
334.68
335.36
389.57
367.68
387.02
409.7
398.35
396.61
389.14
406.95
445.62
437.88
421.48
441.55
391.58
480.17
513.28
521
559.17
529.07
554.9
542.31
618.81
637.32
53.35
33.56
89.73
110.61
111.15
153.88
152.14
127.96
159.8
202.96
189.11
1.52
201.3
155.25
181.22
248.14
323.43
320.87
305.6
250.29
166.66
189.86
193.21
251.56
284.22
170.89
174.26
162.04
88.59
30.74
81.09
247.62
246.95
131.46
157.63
240.13
274.33
291.75
260.26
317.78
205.61
249.35
159.69
194.21
222.86
220.7
316.47
273.07
312.54
282.15
273.44
306.61
358.08
384.15
406.84
275.95
337.39
393.27
446.54
422.57
392.34
347.08
469.35
459.9
489.25
512.57
515.62
533.84
478.03
464.75
472.54
426.3
531.46
536.81
560.86
528.37
534.42
557.41
622.94
610.37
626.12
654.54
641.01
625.6
662.88
669.8
699.21
712.07
705.6
219.46
234.22
218.23
269.2
327.46
348.49
381.06
207.12
220.24
262.77
323.88
255.06
245.32
260.27
331.25
347.5
372.59
334.34
353.77
404.99
375.81
396.41
412.42
455.23
459.11
469.85
442.77
437.7
486.81
481.23
487.71
494.84
521.53
533.5
533.9
519.42
511.72
541.42
520.41
604.72
588.42
567.92
530.49
496.9
569.52
606.26
588.7
652.89

## Sheet: Figure 3j
Eye	Intestine	Unlabeled		Eye	CNS	Unlabeled		Eye	Epidermis	Unlabeled		Eye	Nephridia	Unlabeled
0	11.7647	88.2353		0	12.5	87.5		0	15.7895	84.2105		5	10	85
0	6.66667	93.3333		0	0	100		0	14.2857	85.7143		9.52381	9.52381	80.9524
0	15.3846	84.6154		0	0	100		0	20	80		0	0	100
11.1111	11.1111	77.7778		0	0	100		0	10	90		9.09091	0	90.9091
30	10	60		0	42.8571	57.1429		0	62.5	37.5		0	0	100
0	0	100		0	26.6667	73.3333		0	16	84		5	0	95
25	12.5	62.5		0	0	100		13.6364	13.6364	72.7273		0	0	100
12.5	12.5	75		0	0	100		14.2857	21.4286	64.2857		9.09091	0	90.9091
0	23.5294	76.4706		0	0	100		16.6667	16.6667	66.6667		0	0	100
0	20	80		0	0	100		0	26.6667	73.3333		0	13.3333	86.6667
0	5.55556	94.4444		0	0	100		10	25	65		0	7.14286	92.8571
0	5.88235	94.1176		0	9.09091	90.9091		8.33333	16.6667	75		0	5.26316	94.7368
0	0	100		0	0	100		8.33333	33.3333	58.3333		0	0	100
0	15.7895	84.2105
0	23.5294	76.4706
0	17.6471	82.3529
0	0	100
5.26316	5.26316	89.4737
6.66667	6.66667	86.6667
0	0	100
0	0	100
0	0	100

## Sheet: Figure 3k
Pharynx	Epidermal	Unlabeled		Pharynx	Intestine	Unlabeled
0	40	60		14.2857	14.2857	71.4286
0	21.4286	78.5714		33.3333	16.6667	50
7.69231	30.7692	61.5385		14.2857	21.4286	64.2857
22.2222	44.4444	33.3333		26.6667	40	33.3333
12.5	18.75	68.75		17.6471	41.1765	41.1765
7.14286	28.5714	64.2857		63.1579	15.7895	21.0526
11.7647	23.5294	64.7059		45.4545	18.1818	36.3636
0	37.5	62.5		50	0	50
5.88235	23.5294	70.5882		53.3333	6.66667	40
0	7.14286	92.8571		0	45.4545	54.5455
13.3333	6.66667	80		37.5	37.5	25
0	27.2727	72.7273		25	20	55
7.14286	42.8571	50		15.3846	53.8462	30.7692
0	6.66667	93.3333		36.3636	36.3636	27.2727
8.33333	33.3333	58.3333		23.5294	11.7647	64.7059
0	33.3333	66.6667		31.25	0	68.75
0	33.3333	66.6667		7.69231	7.69231	84.6154
5.88235	11.7647	82.3529		23.0769	15.3846	61.5385
15.3846	30.7692	53.8462		20	26.6667	53.3333
7.14286	42.8571	50		28.5714	21.4286	50
9.09091	45.4545	45.4545		29.4118	23.5294	47.0588
8.33333	50	41.6667		46.1538	0	53.8462
18.1818	45.4545	36.3636		38.4615	15.3846	46.1538
11.1111	38.8889	50		5.55556	11.1111	83.3333
0	38.0952	61.9048		20	33.3333	46.6667
18.1818	27.2727	54.5455		0	17.3913	82.6087
20	35	45		20	13.3333	66.6667
20	50	30		6.66667	26.6667	66.6667
0	28.5714	71.4286		4.7619	23.8095	71.4286
25	41.6667	33.3333		15.3846	15.3846	69.2308
25	37.5	37.5		25	5	70
27.2727	27.2727	45.4545		23.5294	23.5294	52.9412
25	25	50		15.3846	23.0769	61.5385
7.69231	38.4615	53.8462		7.69231	30.7692	61.5385
23.0769	38.4615	38.4615		33.3333	6.66667	60
21.4286	35.7143	42.8571		8.33333	0	91.6667
8.33333	41.6667	50		0	36.8421	63.1579
0	23.0769	76.9231		7.14286	14.2857	78.5714
14.2857	57.1429	28.5714		0	45.4545	54.5455
6.25	25	68.75		6.25	0	93.75
18.1818	36.3636	45.4545		9.09091	9.09091	81.8182
7.69231	15.3846	76.9231		41.6667	16.6667	41.6667
6.66667	33.3333	60		16.6667	27.7778	55.5556
8.33333	25	66.6667		41.1765	11.7647	47.0588
17.6471	41.1765	41.1765		0	0	100
10	30	60		27.2727	18.1818	54.5455
9.09091	36.3636	54.5455		7.14286	21.4286	71.4286
14.2857	28.5714	57.1429		11.7647	29.4118	58.8235
6.25	31.25	62.5		28.5714	21.4286	50
0	28.5714	71.4286		16.6667	33.3333	50
0	23.0769	76.9231		0	17.6471	82.3529
9.09091	36.3636	54.5455		25	33.3333	41.6667
8.33333	50	41.6667		31.25	18.75	50
8.33333	50	41.6667		13.3333	6.66667	80
8.33333	50	41.6667		17.6471	17.6471	64.7059
				0	0	100
				25	25	50
				5.55556	11.1111	83.3333
				30.7692	15.3846	53.8462
				16.6667	25	58.3333
				16.6667	16.6667	66.6667
				10	20	70
				27.2727	45.4545	27.2727
				20	26.6667	53.3333
				0	50	50
				5.55556	16.6667	77.7778
				25	25	50
				18.75	18.75	62.5
				20	15	65
				36.3636	9.09091	54.5455
				6.25	25	68.75
				16.6667	16.6667	66.6667
				23.0769	0	76.9231
				30	10	60
				16.6667	33.3333	50
				33.3333	16.6667	50
				9.09091	40.9091	50
				18.75	37.5	43.75
				18.75	12.5	68.75
				12.5	25	62.5
				6.25	25	68.75
				5.88235	11.7647	82.3529
				16.6667	11.1111	72.2222
				23.8095	38.0952	38.0952
				14.2857	35.7143	50
				6.66667	40	53.3333
				30	10	60
				0	27.2727	72.7273
				5	65	30
				38.4615	0	61.5385
				18.1818	31.8182	50
				30	10	60
				0	30	70
				0	80	20
				44.4444	22.2222	33.3333
				10.5263	5.26316	84.2105
				30	20	50
				0	40	60
				8.33333	0	91.6667
				20	40	40
				26.6667	6.66667	66.6667
				26.6667	33.3333	40
				12.5	37.5	50
				0	27.2727	72.7273
				20	60	20
				23.0769	53.8462	23.0769
				0	53.8462	46.1538
				0	33.3333	66.6667
				11.7647	35.2941	52.9412
				9.09091	54.5455	36.3636
				0	58.3333	41.6667
				0	72.7273	27.2727
				6.66667	33.3333	60
				5.26316	36.8421	57.8947
				6.66667	26.6667	66.6667
				7.69231	38.4615	53.8462
				7.69231	61.5385	30.7692
				20	50	30
				5.88235	47.0588	47.0588
				9.09091	27.2727	63.6364
				0	33.3333	66.6667
				18.1818	45.4545	36.3636
				5.26316	36.8421	57.8947
				15.3846	53.8462	30.7692
				9.09091	27.2727	63.6364
				18.1818	45.4545	36.3636
				7.69231	46.1538	46.1538
				0	70	30
				16.6667	16.6667	66.6667
				21.4286	42.8571	35.7143
				13.3333	46.6667	40
				18.1818	36.3636	45.4545
				7.14286	14.2857	78.5714
				5.88235	23.5294	70.5882
				0	80	20
				6.66667	46.6667	46.6667
				6.66667	60	33.3333
				8.33333	50	41.6667
				9.09091	63.6364	27.2727
				7.69231	61.5385	30.7692
				30	40	30
				0	50	50
				7.69231	46.1538	46.1538
				10	40	50
				14.2857	21.4286	64.2857
				16.6667	33.3333	50
				18.75	31.25	50
				21.4286	28.5714	50
				26.6667	13.3333	60
				14.2857	14.2857	71.4286
				33.3333	8.33333	58.3333
				26.6667	20	53.3333
				17.6471	23.5294	58.8235
				30.7692	7.69231	61.5385
				20	13.3333	66.6667
				12.5	6.25	81.25
				16.6667	50	33.3333
				22.2222	55.5556	22.2222
				7.14286	28.5714	64.2857
				0	90	10
				18.1818	27.2727	54.5455
				6.25	6.25	87.5
				18.75	37.5	43.75
				25	33.3333	41.6667
				11.7647	29.4118	58.8235
				4.7619	14.2857	80.9524
				0	75	25
				0	47.619	52.381
				15.3846	7.69231	76.9231
				7.14286	7.14286	85.7143
				5.55556	38.8889	55.5556
				0	62.5	37.5
				5	20	75
				0	33.3333	66.6667
				6.66667	33.3333	60
				9.52381	28.5714	61.9048
				14.2857	28.5714	57.1429
				14.2857	42.8571	42.8571
				16.6667	38.8889	44.4444
				36.8421	10.5263	52.6316
				20	33.3333	46.6667
				46.1538	7.69231	46.1538
				8.33333	8.33333	83.3333
				33.3333	16.6667	50
				5.88235	11.7647	82.3529
				41.6667	33.3333	25
				18.1818	13.6364	68.1818
				27.2727	18.1818	54.5455
				18.75	25	56.25
				11.1111	33.3333	55.5556
				40	13.3333	46.6667
				38.4615	15.3846	46.1538
				13.6364	9.09091	77.2727
				43.75	6.25	50
				21.4286	14.2857	64.2857
				22.7273	31.8182	45.4545
				61.5385	0	38.4615
				22.2222	27.7778	50
				3.57143	7.14286	89.2857
				60	13.3333	26.6667
				29.4118	17.6471	52.9412
				11.1111	5.55556	83.3333
				11.7647	29.4118	58.8235
				52.9412	11.7647	35.2941
				40	30	30
				23.5294	11.7647	64.7059
				26.6667	33.3333	40
				41.1765	5.88235	52.9412
				13.6364	27.2727	59.0909
				40	13.3333	46.6667
				53.8462	7.69231	38.4615
				16.6667	41.6667	41.6667
				33.3333	8.33333	58.3333
				30.7692	23.0769	46.1538
				42.8571	0	57.1429
				29.4118	0	70.5882
				15.3846	38.4615	46.1538
				52.9412	17.6471	29.4118
				14.2857	21.4286	64.2857
				27.7778	5.55556	66.6667
				37.5	12.5	50
				18.75	18.75	62.5
				38.4615	7.69231	53.8462
				15.3846	23.0769	61.5385
				50	10	40
				33.3333	6.66667	60
				10	40	50
				42.8571	14.2857	42.8571
				37.5	37.5	25
				53.3333	6.66667	40
				42.8571	14.2857	42.8571
				54.5455	0	45.4545
				53.3333	13.3333	33.3333
				17.6471	52.9412	29.4118
				13.6364	50	36.3636
				4	8	88
				46.1538	15.3846	38.4615
				60	6.66667	33.3333
				7.69231	53.8462	38.4615
				53.3333	13.3333	33.3333
				40	10	50
				31.25	43.75	25
				71.4286	7.14286	21.4286
				43.75	37.5	18.75
				53.8462	0	46.1538
				46.1538	23.0769	30.7692
				53.3333	20	26.6667
				100	0	0
				73.3333	6.66667	20
				28.5714	42.8571	28.5714
				27.2727	45.4545	27.2727
				60	0	40
				46.1538	46.1538	7.69231
				53.3333	20	26.6667
				66.6667	8.33333	25
				70.5882	17.6471	11.7647
				52.9412	29.4118	17.6471
				15	25	60
				0	0	100
				40	13.3333	46.6667
				66.6667	11.1111	22.2222
				53.8462	7.69231	38.4615
				18.75	50	31.25
				78.5714	0	21.4286
				44.4444	11.1111	44.4444
				19.0476	52.381	28.5714
				12.5	0	87.5
				20	15	65
				42.8571	42.8571	14.2857
				16.6667	0	83.3333
				12.5	6.25	81.25
				23.0769	23.0769	53.8462
				33.3333	40	26.6667
				30	45	25
				0	20	80
				16.6667	8.33333	75
				7.69231	38.4615	53.8462
				15.3846	23.0769	61.5385
				16.6667	25	58.3333
				18.1818	27.2727	54.5455

## Sheet: Figure 5d
Intestine	Epidermal	Unlabeled		Muscle	Intestine	Unlabeled
31.25	18.75	50		5.88235	23.5294	70.5882
36	28	36		7.69231	30.7692	61.5385
37.5	25	37.5		9.09091	9.09091	81.8182
18.1818	18.1818	63.6364		0	33.3333	66.6667
16.6667	41.6667	41.6667		4.16667	12.5	83.3333
36.3636	36.3636	27.2727		7.14286	14.2857	78.5714
16.6667	25	58.3333		7.14286	14.2857	78.5714
9.09091	36.3636	54.5455		23.0769	7.69231	69.2308
30.7692	38.4615	30.7692		7.69231	0	92.3077
0	12.5	87.5		13.3333	6.66667	80
18.75	37.5	43.75		0	6.66667	93.3333
13.0435	0	86.9565		6.66667	0	93.3333
7.69231	38.4615	53.8462		7.14286	14.2857	78.5714
14.2857	9.52381	76.1905		0	9.09091	90.9091
14.2857	42.8571	42.8571		0	10.5263	89.4737
23.0769	0	76.9231		10	5	85
36.8421	52.6316	10.5263		5.88235	5.88235	88.2353
8.33333	25	66.6667		11.7647	17.6471	70.5882
28.5714	8.57143	62.8571		12.5	18.75	68.75
15.3846	26.9231	57.6923		4.54545	0	95.4545
18.1818	13.6364	68.1818		25	16.6667	58.3333
29.4118	23.5294	47.0588		11.1111	0	88.8889
35.7143	7.14286	57.1429		5.26316	5.26316	89.4737
33.3333	27.7778	38.8889		0	0	100
12.5	12.5	75		18.75	6.25	75
0	0	100		15.3846	7.69231	76.9231
46.6667	20	33.3333		11.1111	5.55556	83.3333
40	6.66667	53.3333		27.2727	9.09091	63.6364
58.3333	25	16.6667		12.5	25	62.5
20	40	40		6.25	6.25	87.5
17.6471	29.4118	52.9412		8.33333	0	91.6667
66.6667	0	33.3333		0	0	100
33.3333	40	26.6667		6.25	0	93.75
83.3333	16.6667	0		12.5	0	87.5
60	10	30		23.0769	0	76.9231
40	20	40		8.33333	8.33333	83.3333
20	33.3333	46.6667		0	7.14286	92.8571
20	40	40		15.7895	0	84.2105
27.2727	9.09091	63.6364		12.5	0	87.5
57.1429	7.14286	35.7143		0	0	100
64.2857	7.14286	28.5714		11.1111	11.1111	77.7778
6.25	6.25	87.5		11.1111	0	88.8889
69.2308	23.0769	7.69231		33.3333	0	66.6667
92.3077	0	7.69231		0	0	100
31.25	12.5	56.25		21.4286	0	78.5714
50	35.7143	14.2857		14.2857	4.7619	80.9524
58.3333	8.33333	33.3333		14.2857	7.14286	78.5714
66.6667	22.2222	11.1111		0	0	100
29.4118	17.6471	52.9412		0	0	100
11.7647	5.88235	82.3529
56.25	6.25	37.5
63.6364	9.09091	27.2727
92.3077	7.69231	0
61.5385	30.7692	7.69231
61.1111	27.7778	11.1111
58.8235	17.6471	23.5294
78.5714	0	21.4286
5.26316	0	94.7368
100	0	0
45.4545	9.09091	45.4545
16.6667	41.6667	41.6667
7.69231	15.3846	76.9231
11.1111	0	88.8889
75	0	25
53.3333	6.66667	40
54.5455	4.54545	40.9091
78.5714	7.14286	14.2857
75	12.5	12.5
92.3077	7.69231	0
11.1111	27.7778	61.1111
50	25	25
57.1429	7.14286	35.7143
46.6667	40	13.3333
92.8571	0	7.14286
42.8571	21.4286	35.7143
50	7.14286	42.8571
48	12	40
0	14.2857	85.7143
50	33.3333	16.6667
26.3158	10.5263	63.1579
22.2222	55.5556	22.2222
7.69231	76.9231	15.3846
88.8889	11.1111	0
11.5385	30.7692	57.6923
38.4615	15.3846	46.1538
38.0952	14.2857	47.619
15.3846	0	84.6154
11.7647	11.7647	76.4706
50	42.8571	7.14286
6.25	68.75	25
6.66667	6.66667	86.6667
17.6471	29.4118	52.9412
0	35.2941	64.7059
33.3333	20	46.6667
5	25	70
23.0769	46.1538	30.7692
45.4545	18.1818	36.3636
30	0	70
40	20	40
4.7619	4.7619	90.4762
17.6471	17.6471	64.7059
23.0769	30.7692	46.1538
0	7.69231	92.3077
38.4615	38.4615	23.0769
14.2857	35.7143	50
14.2857	28.5714	57.1429
35	15	50
28.5714	21.4286	50
26.3158	10.5263	63.1579
28.5714	4.7619	66.6667
14.2857	4.7619	80.9524
11.1111	11.1111	77.7778
23.0769	15.3846	61.5385
38.8889	5.55556	55.5556
30.7692	0	69.2308
25	25	50
7.69231	30.7692	61.5385
41.6667	0	58.3333
0	13.3333	86.6667
16	8	76
19.0476	9.52381	71.4286
3.84615	0	96.1538
36.3636	9.09091	54.5455
15.3846	7.69231	76.9231
6.25	18.75	75
0	7.14286	92.8571
11.7647	11.7647	76.4706
9.09091	27.2727	63.6364
8.69565	4.34783	86.9565
30.7692	7.69231	61.5385
38.4615	7.69231	53.8462
28.5714	14.2857	57.1429
29.4118	11.7647	58.8235
50	10	40
30.7692	15.3846	53.8462
25	16.6667	58.3333
16.6667	16.6667	66.6667
17.6471	11.7647	70.5882
10.5263	5.26316	84.2105
35	25	40
23.5294	11.7647	64.7059
31.25	18.75	50
5	0	95
12.5	12.5	75
46.6667	20	33.3333
7.69231	0	92.3077
60	20	20
46.1538	30.7692	23.0769
33.3333	26.6667	40
0	4.34783	95.6522
35.7143	28.5714	35.7143
33.3333	9.52381	57.1429
13.3333	40	46.6667
20	40	40
33.3333	33.3333	33.3333
0	31.25	68.75
16.6667	22.2222	61.1111
22.2222	22.2222	55.5556
18.1818	9.09091	72.7273
33.3333	5.55556	61.1111
35	35	30
16.6667	41.6667	41.6667
22.7273	18.1818	59.0909
53.8462	30.7692	15.3846
40	6.66667	53.3333
28.5714	4.7619	66.6667
61.5385	23.0769	15.3846
45.4545	27.2727	27.2727
44.4444	55.5556	0
38.4615	23.0769	38.4615
58.3333	16.6667	25
60	20	20
30.7692	15.3846	53.8462
43.75	12.5	43.75
46.6667	33.3333	20
27.7778	22.2222	50
46.6667	13.3333	40
56.25	31.25	12.5
37.5	37.5	25
28.5714	21.4286	50
80	10	10
66.6667	8.33333	25
23.0769	7.69231	69.2308
42.1053	21.0526	36.8421
6.66667	0	93.3333
31.5789	42.1053	26.3158
9.09091	9.09091	81.8182
64.2857	14.2857	21.4286
41.6667	33.3333	25
23.5294	29.4118	47.0588
46.1538	30.7692	23.0769
42.8571	21.4286	35.7143
30.7692	30.7692	38.4615
10	10	80
23.8095	38.0952	38.0952
13.3333	20	66.6667
38.4615	46.1538	15.3846
14.2857	7.14286	78.5714
30.7692	46.1538	23.0769
6.66667	33.3333	60
23.0769	15.3846	61.5385
23.8095	33.3333	42.8571
28.5714	21.4286	50
36.3636	36.3636	27.2727
23.5294	29.4118	47.0588
0	30	70
31.25	31.25	37.5
35.7143	35.7143	28.5714
33.3333	11.1111	55.5556
21.4286	14.2857	64.2857
15.3846	7.69231	76.9231
26.3158	15.7895	57.8947
33.3333	40	26.6667
33.3333	6.66667	60
14.2857	7.14286	78.5714
7.14286	7.14286	85.7143
35.7143	21.4286	42.8571
50	16.6667	33.3333
38.8889	16.6667	44.4444
26.6667	20	53.3333
33.3333	22.2222	44.4444
57.1429	14.2857	28.5714
26.6667	20	53.3333
9.09091	9.09091	81.8182
53.3333	6.66667	40
7.14286	42.8571	50
16.6667	8.33333	75
27.2727	9.09091	63.6364
20	33.3333	46.6667
0	33.3333	66.6667
25	18.75	56.25
35.2941	29.4118	35.2941
6.66667	26.6667	66.6667
15.3846	46.1538	38.4615
21.0526	10.5263	68.4211
27.2727	18.1818	54.5455
23.0769	46.1538	30.7692
33.3333	33.3333	33.3333
22.2222	22.2222	55.5556
16.6667	27.7778	55.5556
0	17.6471	82.3529
0	18.75	81.25
16.6667	41.6667	41.6667
0	15.3846	84.6154
13.3333	13.3333	73.3333
27.2727	0	72.7273
15.7895	26.3158	57.8947
18.1818	18.1818	63.6364
12	20	68

[truncated: 28 more sheets: Figure 5e, Figure 5g, Supplemental Fig 6b, Supplemental Fig 6c, Supplementary Fig 8-10, Supplementary Fig 11c, Supplementary Fig 11d, Supplementary Fig 12d, Supplementary Fig 12e, Supplementary Fig 12f, Supplementary Fig 12g, Supplementary Fig 12h, Supplementary Fig 13c, Supplementary Fig 18c, Supplementary Fig 22b, Supplementary Fig 22c, Supplementary Fig 23a, Supplementary Fig 24c, Supplementary Fig 24d, Supplementary Fig 29a …]
